# Supplementary material for: Optimizing processing methods for maximum bioactive retention: comparative metabolomic analysis of dried loquat (Eriobotrya japonica) flowers and their powdered extracts
Source: Front Nutr. 2025 Aug 1;12:1637247. doi: 10.3389/fnut.2025.1637247 (PMC12354605; doi:10.3389/fnut.2025.1637247)
Supplement: Supplementary file 1 [file Table_1.xlsx]

## Sheet: Table S1
Index	Compounds	Class I	Class II	Formula	Q1 (Da)	Q3 (Da)	Molecular weight (Da)	Ionization model	Level	CAS	cpd_ID	FS1	FS2	FS3	HD1	HD2	HD3	FD1	FD2	FD3	FSP1	FSP2	FSP3	HDP1	HDP2	HDP3	FDP1	FDP2	FDP3	QC01	QC02	QC03	kegg_map	mw_cpd_ID	mw_map	FDP_vs_FD_VIP	FDP_vs_FD_P-value	FDP_vs_FD_Fold_Change	FDP_vs_FD_Log2FC	FDP_vs_FD_Type	FDP_vs_FSP_VIP	FDP_vs_FSP_P-value	FDP_vs_FSP_Fold_Change	FDP_vs_FSP_Log2FC	FDP_vs_FSP_Type	FDP_vs_HDP_VIP	FDP_vs_HDP_P-value	FDP_vs_HDP_Fold_Change	FDP_vs_HDP_Log2FC
PDP152317	5,7,2',5'-Tetrahydroxyflavanone	Flavonoids	Flavanones	C15H12O6	289.07	153.02	288.0634	[M+H]+	3	-	-	11947.452400000071	11947.452400000071	11947.452400000071	11947.452400000071	11947.452400000071	11947.452400000071	79833.9830000004	59737.26200000037	80838.4395000001	743132.6690000045	733366.3259999983	605814.6679999989	915891.6774999973	981765.8269999964	869197.8275000013	305642.4749999992	292624.16750000045	271746.7564999983	607250.6559999995	402588.37849999673	447882.6935	-	-	-	1.09739	0.000124112	3.94726	1.98085	up	1.39212	0.00911928	0.417811	-1.25908	down	1.24334	0.00129732	0.314441	-1.66914
pmp001111	Violanthin	Flavonoids	Flavones	C27H30O14	579.17	525.14	578.1636	[M+H]+	3	40581-17-7	C10196	2991264.7070000065	4753482.280999993	3005944.4030000074	557322.6889999993	8066227.53550001	4921719.948000004	6452089.71900001	5520255.247000003	7571868.623499985	27886746.375499986	32280984.78850001	25580017.57000004	33603571.56249993	19932573.99800001	23366306.45949999	29424206.151	20987259.932000004	24952094.63750001	20186867.88649996	18942840.31450001	17869882.02549998	-	C10196	-	1.08886	0.0128782	3.85605	1.94713	up	0.701074	0.333495	0.878898	-0.186232	insig	0.0149851	0.920735	0.979989	-0.0291625
Lahp003659	5,7,3',4',5'-pentahydroxyflavan glucoside	Flavonoids	Other Flavonoids	C21H24O11	453.14	139.04	452.1319	[M+H]+	3	-	-	4195688.372500009	3048942.204500002	4186287.883000002	852733.3885000023	480394.7945000003	1080860.7689999992	2436019.672499997	2912668.185000004	2771597.7100000056	9727805.828999987	7389075.212500002	9506234.808000017	3867025.213500004	4284411.385500012	3801748.7909999993	10529443.218000017	9828799.200000023	9987775.910499968	3392407.6674999995	3961382.102499997	2993718.923000003	-	-	-	1.10576	2.77403e-05	3.73706	1.9019	up	0.859908	0.233187	1.13984	0.188828	insig	1.24236	4.347e-05	2.53874	1.34411
Lmmp001965	Gossypetin-3-O-rutinoside-8-O-glucoside	Flavonoids	Flavonols	C33H40O22	789.2	465.1	788.2011	[M+H]+	3	-	-	56336.78249999999	73075.85999999999	111729.49300000002	327134.8700000005	309515.70950000035	339142.3280000001	256474.37349999987	105217.46099999998	208924.24299999964	329036.6874999998	357647.5220000004	389512.03700000007	1091480.2940000002	944913.6634999992	859671.228	740505.2889999999	751697.5405000005	627432.6999999996	415082.0469999997	419958.2115000002	349910.01450000005	-	-	-	1.03023	0.00104783	3.71464	1.89322	up	1.37799	0.00553383	1.96956	0.977875	insig	1.07707	0.0411242	0.731902	-0.450278
ZBN0175	Myricetin-3-O-galactoside*	Flavonoids	Flavonols	C21H20O13	479.08	316.02	480.0904	[M-H]-	2	15648-86-9	-	83451.39100000003	48801.967000000004	23486.134500000087	64692.034000000196	185463.31599999953	110533.73150000008	78575.45949999997	76300.02350000008	96936.93199999994	331213.2559999989	323624.7575000004	342374.7200000006	608207.8349999995	608510.1645000002	590653.9859999998	269227.57150000025	333189.2625000003	330860.11350000056	320194.2319999996	270163.1060000009	251508.9975000001	-	-	-	1.09668	0.00488342	3.70624	1.88996	up	0.61783	0.417786	0.935886	-0.095596	insig	1.22244	0.00303317	0.516372	-0.953516
Zbsp005521	Chrysin-5-O-glucoside (Toringin)*	Flavonoids	Flavones	C21H20O9	417.12	255.07	416.1107	[M+H]+	3	1329-10-8	-	177387.69550000012	150006.99650000007	186629.52949999983	125558.68400000005	199124.8995000011	137455.9680000001	147233.80950000044	233298.79900000122	174392.7415	689132.2775000018	876457.9430000003	633944.8044999989	941497.2330000022	909680.428500003	850310.9800000031	687069.0850000002	564975.8175000026	797718.2890000023	621260.0909999993	458233.60399999924	590261.2850000012	-	CM00873	MetMap110	1.07557	0.0100781	3.69376	1.88509	up	0.355658	0.642453	0.931908	-0.101741	insig	1.0119	0.0683738	0.758753	-0.398297
PDP062016	Quercetin 7,4'-dimethyl ether-5-glucoside	Flavonoids	Flavones	C23H24O12	493.13	331.08	492.1268	[M+H]+	3	-	-	58448.19889999988	58448.19889999988	58448.19889999988	58448.19889999988	58448.19889999988	58448.19889999988	292240.99449999945	369317.38399999996	377781.5660000014	963887.0219999995	1121192.9095000005	1117389.627000002	1742823.9230000016	1657768.5454999998	1128422.1235000005	1292349.2470000044	1282730.1999999995	1188235.1475000023	1111710.1755000006	1011518.1004999976	1001105.9254999999	-	-	-	1.10024	3.97725e-05	3.62087	1.85634	up	1.15908	0.0474625	1.17513	0.232819	insig	0.646859	0.314557	0.830935	-0.267193
ZBN0226	Tricin-7-O-(6''-O-acetyl)glucoside	Flavonoids	Flavones	C25H26O13	533.13	329.07	534.1373	[M-H]-	2	-	-	149894.76650000046	128979.36800000002	92126.54900000033	18425.309800000065	18425.309800000065	18425.309800000065	106343.33100000118	125132.6430000016	110831.17650000016	451330.0149999989	451876.0945000003	534723.8840000073	153095.29100000116	200150.48450000078	185362.8030000005	477008.0644999968	354431.28700000455	393023.56500000006	216228.94400000168	189130.4830000005	220630.43949999925	-	-	-	1.09633	0.0131672	3.57709	1.83879	up	0.88032	0.198237	0.851546	-0.231844	insig	1.19986	0.0147014	2.27338	1.18484
mws0044	Taxifolin	Flavonoids	Flavanonols	C15H12O7	303.05	125.02	304.0583	[M-H]-	3	480-18-2	C01617	165900.4214999997	209406.04550000024	187352.0805000005	751043.9749999967	856934.4599999983	882944.1235000014	242418.92549999934	241612.9295000011	268928.5494999991	1106395.6770000022	948985.9899999942	1268550.795500005	1818710.5390000043	1699809.267000003	1747069.3439999912	1036966.5619999969	810070.073499999	820548.3579999965	841415.0160000019	924334.6704999951	808638.6505000059	ko00941,ko01100,ko01110	C01617	MetMap117	1.09932	0.0122167	3.5428	1.82489	up	0.968249	0.141301	0.802539	-0.317357	insig	1.21151	0.00229192	0.506607	-0.981061
Lmmp002560	Quercetin-3-O-(2''-O-glucosyl)glucuronide	Flavonoids	Flavonols	C27H28O18	641.13	303.05	640.1276	[M+H]+	3	-	-	8780.370599999987	8780.370599999987	8780.370599999987	8780.370599999987	8780.370599999987	8780.370599999987	50051.4755	43901.85299999993	60470.83199999992	123093.41299999994	95284.21850000008	180837.96900000016	147199.0919999996	162029.87799999982	211319.7919999996	226603.47800000024	155761.6130000001	160741.76900000012	111458.74649999992	114785.52300000016	148871.99649999975	-	CM00615	MetMap117	1.07872	0.0254746	3.51698	1.81434	up	0.842641	0.231816	1.36043	0.444068	insig	0.160741	0.814422	1.04334	0.0612028
Sasn005462	Isorhamnetin 3,4'-Diglucoside	Flavonoids	Flavonols	C28H32O17	639.16	315.05	640.1639	[M-H]-	2	-	-	70751.00649999996	57412.49949999998	85992.61250000003	201315.457	172838.90449999992	147135.47149999993	87002.04500000014	81757.2255	119817.68850000012	223143.23650000038	205751.65249999968	169534.0644999999	288641.34499999945	330203.5840000001	315437.7519999997	303733.9595000004	316034.5994999998	385408.8005	225997.96749999988	199309.08749999988	214443.48800000013	-	-	-	1.08386	0.00420109	3.48322	1.80042	up	1.29842	0.0158891	1.67969	0.748198	insig	0.467986	0.465843	1.07588	0.105519
Zmgp004436	Okanin-4'-(6''-O-acetyl)glucoside*	Flavonoids	Chalcones	C23H24O13	509.13	347.08	508.1217	[M+H]+	1	-	-	8319813.414000025	7822200.694999987	7724199.182000012	6345836.029000048	6518630.7770000165	6358053.8455000175	3740936.482500003	2692639.136499994	5520678.322499989	7654643.753000031	10598931.553500028	8949470.191500051	14129538.96550002	10016947.654999984	9400982.0245	16283364.14500003	12242453.53050001	13044535.199499965	11715459.162499972	9320576.198500056	12754968.68400002	-	-	-	1.04771	0.00426145	3.47745	1.79803	up	1.20612	0.03921	1.52815	0.611787	insig	0.735931	0.240507	1.23915	0.309351
PD0901516	Eupatolitin 3-Glucoside*	Flavonoids	Flavonols	C23H24O13	509.13	347.08	508.1217	[M+H]+	1	-	-	7900866.440000025	187397.82449999996	8121304.627000012	91322.13300000019	7072557.419000021	6136628.747500009	3912154.913500003	2947176.9469999927	5380711.7414999865	8260693.534000035	11703574.430500034	7602662.9675000375	13700922.08150002	12551011.99449998	11106459.289500002	17865787.809500035	12327973.784500007	11953861.523999972	12610285.21949997	10244207.11650007	11330232.91450002	-	-	-	1.04895	0.023874	3.44342	1.78384	up	1.05959	0.111956	1.52892	0.612513	insig	0.442293	0.501376	1.1282	0.174019
Zmjp004875	Tomentin	Flavonoids	Flavonols	C17H14O8	347.07	315.06	346.0689	[M+H]+	2	59171-23-2	C04581	299624.5190999993	299624.5190999993	299624.5190999993	299624.5190999993	299624.5190999993	299624.5190999993	1851362.2994999997	1829103.992999993	1498122.5954999968	3625940.0675000106	4333494.634000015	4500669.875500007	4495695.503500006	6497826.736999976	5806510.031999998	5198872.0760000115	6841938.814999998	5771440.661999995	4265642.472499986	4693957.418000023	3578703.404500005	-	C04581	-	1.09375	0.00971496	3.4396	1.78224	up	1.22011	0.0451287	1.42954	0.515554	insig	0.283714	0.680601	1.06025	0.0844059
PDP000903	5,2',6'-trihydroxy-7,8-dimethoxyflavone 2'-O-β-D-glucoside*	Flavonoids	Flavones	C23H24O13	509.13	347.08	508.1217	[M+H]+	1	-	-	7917407.702500025	8456010.600999987	8432158.919500014	5418967.039500035	7347774.563500022	6541977.27300001	3718750.2050000033	2799176.1134999925	4873593.729499988	6822890.226000028	10911842.297000032	7266594.4785000365	14572983.066000026	12447042.56049998	10582594.240000002	15603261.441500032	11831874.717000006	11722338.034499975	11486089.665999975	10192966.679500066	10343267.592500018	-	-	-	1.06433	0.00846379	3.43742	1.78133	up	1.12118	0.0603562	1.56622	0.647283	insig	0.189	0.778254	1.04135	0.0584545
ZBN0162	Myricetin-3-O-β-D-glucoside*	Flavonoids	Flavonols	C21H20O13	479.08	316.02	480.0904	[M-H]-	2	19833-12-6	-	28299.312500000062	73825.94150000003	72600.82300000003	47018.36400000018	166464.70299999966	62360.069500000136	59262.059	89247.73599999995	106743.10800000001	350235.2154999989	355887.55750000046	393569.48400000075	783835.2949999992	654339.6579999999	686650.2995	272520.9640000001	310345.49150000024	278968.14050000056	218758.90949999948	246615.06000000087	281544.92200000014	-	-	-	1.06718	0.000428476	3.37639	1.75548	up	1.28643	0.012088	0.783705	-0.351617	insig	1.23406	0.00509718	0.405603	-1.30186
PDP002747	Limocitrin 3-rhamnoside	Flavonoids	Flavonols	C23H24O12	493.13	347.08	492.1268	[M+H]+	2	-	-	814195.2714999986	49955.808300000106	1419459.4544999932	607009.4809999984	249779.04150000052	530475.8365000001	401936.92899999977	612593.0684999999	423896.7040000008	616604.7945000008	636554.0855000014	755641.9280000004	1090077.142500002	2336785.062999997	1956841.5779999928	1318526.8325000044	2280209.8000000007	1192753.2955000012	494337.54650000046	698940.7375000012	610739.300499999	-	-	-	1.02715	0.0778124	3.33106	1.73598	up	1.26132	0.111875	2.38525	1.25414	up	0.21852	0.71539	0.889999	-0.168125
Zbsp004438	Quercetin-3,4'-O-di-glucoside	Flavonoids	Flavonols	C27H30O17	627.16	303.05	626.1483	[M+H]+	1	29125-80-2	-	8568378.731000002	636330.7063000002	9899457.634	7710987.708499988	4999674.191999993	5715351.162000008	4188851.271000004	4514569.034000002	3181653.5315000014	10764837.04050002	8500522.815000013	10675636.198500004	10055627.041500002	15198712.391500035	22005142.31699995	9776277.61999998	13118862.864499995	16342962.885499993	5744351.263999998	5640196.267500001	7270754.862999996	-	CM00614	MetMap115,MetMap116	1.06008	0.0357739	3.30146	1.7231	up	0.857468	0.238756	1.31051	0.390133	insig	0.349864	0.545134	0.830269	-0.268349
Safn007737	Myricetin 5-methyl ether 3-O-galactoside	Flavonoids	Flavonols	C22H22O13	493.1	331.05	494.106	[M-H]-	2	-	-	52396.12349999998	29948.03649999999	44804.07599999994	32731.103999999974	70469.26499999981	59682.22950000004	42570.37749999987	41963.643000000266	46634.72850000001	152441.70750000028	65472.70850000005	145190.67900000027	149294.69250000035	182415.0525	146032.44699999975	159249.68999999992	138725.00799999948	131663.95150000026	77738.67250000013	79064.17050000001	123565.53699999988	-	-	-	1.10315	0.00562261	3.27547	1.7117	up	0.546686	0.514597	1.18323	0.242737	insig	0.621991	0.330115	0.899311	-0.153109
Wbtn006810	6,7-dihydroxy-1,3-dimethoxyxanthen-9-one	Flavonoids	Other Flavonoids	C15H12O6	287.05	135.04	288.0634	[M-H]-	1	-	-	74993.3260000001	84282.19800000063	80491.93249999959	886128.5804999952	988335.4530000004	976814.5459999987	168998.53199999972	141123.021499999	162068.03749999998	1241330.563000002	1121631.9265000005	1259312.4065000035	1722510.2284999997	1664690.790999999	1588181.4875000073	547309.5874999997	490567.6140000016	484557.8880000013	743092.9740000019	752703.8770000014	725950.0390000051	-	-	-	1.10268	0.000950231	3.2242	1.68894	up	1.40056	0.000947659	0.420298	-1.25052	down	1.244	0.000124026	0.305994	-1.70843
Lmyp005841	Chrysin-7-O-glucoside*	Flavonoids	Flavones	C21H20O9	417.12	255.06	416.1107	[M+H]+	3	31025-53-3	-	134464.61449999944	63940.40349999991	75391.18699999986	134601.23450000086	123756.42000000039	118788.31900000047	206486.2265000009	206339.9000000009	235737.44950000086	708230.6585000006	702254.4035000008	767481.3305000002	956506.3330000056	932290.8320000042	896968.7825000037	779387.6929999995	661241.304000002	641646.9430000014	370288.0294999993	518840.420500001	547136.3940000007	-	CM00874	MetMap110	1.10088	0.0059149	3.2106	1.68284	up	0.47709	0.553969	0.956064	-0.0648204	insig	1.14412	0.0203546	0.74747	-0.419913
Wbtn004362	1,3,6,7-tetrahydroxy-2-(3,4,5-trihydroxyoxan-2-yl)xanthen-9-one	Flavonoids	Other Flavonoids	C18H16O10	391.07	229.05	392.0743	[M-H]-	3	-	-	711425.5695000017	626101.4559999993	669135.8535000011	1243209.8460000034	1208970.7184999972	1308953.6444999992	2854458.9344999874	2876988.715999991	2391565.342000014	11136630.773000007	9927195.53649998	10502525.345500024	5365517.345999997	5308829.173000002	5459066.808000029	9543458.17399999	8282304.929499987	7765062.801000021	4628064.916999994	4572281.989000002	4666558.596499987	-	-	-	1.0974	0.00488952	3.15041	1.65554	up	1.18229	0.0421737	0.8107	-0.302761	insig	1.20786	0.0262568	1.5862	0.665575
Lmzn001572	Scutellarin-7-diglucosidic acid	Flavonoids	Flavones	C27H26O18	637.11	351.06	638.1119	[M-H]-	3	150641-65-9	-	70699.61649999999	102926.86650000037	95807.71450000016	594228.8214999961	464613.097500002	535276.0414999997	156753.3575000004	163526.26800000016	135473.94299999994	188084.3369999998	162119.76099999965	242574.8679999993	428958.4370000004	484098.7725000024	427369.1484999993	504880.20850000024	381517.89550000103	506416.6329999999	250216.0640000006	227104.1949999999	283094.4790000006	-	CM00919	MetMap110	1.08861	0.0142076	3.05607	1.61168	up	1.33279	0.00960775	2.34964	1.23244	up	0.184682	0.72795	1.03908	0.0553114
Lmyp003837	Isovitexin-7-O-glucoside-2''-O-rhamnoside	Flavonoids	Flavones	C33H40O19	741.22	313.07	740.2164	[M+H]+	3	-	-	66262.62099999987	168602.02050000033	95630.67800000001	103296.61600000008	91056.55350000004	239206.68200000012	274987.9780000005	462295.11650000006	392004.20799999975	1052120.6349999988	1223563.1810000006	1214033.5570000007	729014.9084999993	524895.8295000005	799457.7789999995	1144088.5329999998	1157283.8630000013	1138203.3409999982	872746.2839999994	755223.122500001	816079.5290000002	-	-	-	1.07173	0.0046369	3.04579	1.60682	up	0.172769	0.792691	0.985632	-0.0208796	insig	1.12814	0.029816	1.67509	0.744238
PD0571060	7,4-Di-O-methylapigenin 5-O-glucoside	Flavonoids	Flavones	C23H24O10	461.14	341.1	460.1369	[M+H]+	2	197018-71-6	-	449890.14850000135	487198.82599999954	577722.5255000005	588531.1825000049	878909.5055000026	845617.2370000016	894004.6285000005	1135210.9934999978	1194026.9779999969	4045603.853500021	4087914.2790000113	3211067.4800000205	4270195.245500009	2681418.0114999963	2702343.541	3719142.2580000088	2872307.6300000013	2979821.059999995	2743056.545499993	2178354.167500016	2572211.030500004	-	-	-	1.08394	0.00926252	2.96945	1.5702	up	0.858104	0.204836	0.843686	-0.245221	insig	0.0360906	0.965691	0.991435	-0.0124099
Hmcp001658	Isorhamnetin-3-O-(6''-malonyl)glucoside-7-O-glucoside	Flavonoids	Flavonols	C31H34O20	727.17	479.11	726.1643	[M+H]+	3	-	-	63801.47200000021	55464.61849999994	93409.60750000007	38830.02799999986	290868.09600000014	289316.5839999998	115908.24850000007	73497.15150000024	123717.10750000007	155155.38400000034	202098.5269999989	141588.62999999966	221361.52399999998	99655.24050000012	142550.53949999975	346488.8534999996	233107.40449999965	349139.3670000014	209442.01400000017	243484.2949999991	162081.12549999994	-	CM00851	MetMap109	1.03574	0.0209247	2.96605	1.56854	up	1.22974	0.0460096	1.86178	0.896683	insig	1.00906	0.0415592	2.00345	1.00249
MWSHY0185	Isomangiferin	Flavonoids	Other Flavonoids	C19H18O11	423.09	303.05	422.0849	[M+H]+	3	24699-16-9	C16979	275003.8525000003	435809.90999999904	392274.9570000003	269027.4300000001	241544.2164999999	289510.5985	669534.7599999998	684944.9635000002	701609.6539999994	882921.9615	918850.6459999994	997210.7869999991	1263894.570499998	1450841.7750000013	1556207.359499999	2027106.648000001	1957515.4465	2057028.3655000003	796812.0524999995	880740.3029999988	965001.253999999	-	C16979	-	1.10912	0.000164005	2.93842	1.55504	up	1.40445	2.03384e-05	2.15852	1.11004	up	1.1754	0.0129424	1.41459	0.500388
Cmjp003100	Leucocyanidin	Flavonoids	Flavanols	C15H14O7	307.08	137.02	306.074	[M+H]+	2	27015-21-0	C05906	407270.8190000001	372141.3679999999	361064.125	221453.69849999968	267772.7885	247703.47699999998	231222.12100000004	198987.72500000012	198299.49350000054	448077.96700000006	418159.53799999994	367809.58899999905	1282563.9494999994	1281041.303500002	1154964.2620000013	610770.4839999994	605315.935000001	619980.9415	544251.0945000004	532756.7904999992	489769.8939999999	ko00941,ko01100,ko01110	C05906	MetMap140	1.10471	0.00015378	2.9213	1.54661	up	1.35374	0.0113147	1.48784	0.573222	insig	1.24258	0.00419017	0.493756	-1.01813
Zbsp004862	Syringetin-3-O-glucoside*	Flavonoids	Flavonols	C23H24O13	509.13	347.08	508.1217	[M+H]+	1	40039-49-4	-	9707163.580500027	9073000.064999986	9970534.810500016	5780823.775500041	8671693.326000025	7128740.819500011	3881153.671500004	3972834.96349999	5615068.483499987	9052585.56350004	11561595.03700003	7586732.012500045	14977218.016500022	8615579.927999988	10733991.314500002	13359143.44450001	12114395.015500007	13413525.493999967	10933757.978499984	11162121.877500065	11265147.388000015	-	CM00826	MetMap109	1.08183	0.000414667	2.88714	1.52964	up	1.12061	0.0778485	1.37893	0.463548	insig	0.519624	0.504298	1.13285	0.179955
Hmcp002187	Limocitrin-3-O-galactoside*	Flavonoids	Flavonols	C23H24O13	509.13	347.07	508.1217	[M+H]+	1	-	-	8417484.932500025	9219416.289499987	10635877.332500016	6189931.220500047	8428874.477500023	7277340.294500004	3562654.187000005	3954641.2084999885	5131084.6799999885	8567155.845000036	12020004.833500035	7618175.520000045	14430384.689000018	9847604.168499986	10853111.174500003	13675818.339000015	12227788.155000007	10388898.288499976	10128165.985499982	10980753.605000062	11902538.37050002	-	CM01005	MetMap124	1.07599	0.00550121	2.86934	1.52072	up	0.899974	0.183433	1.28672	0.363703	insig	0.182096	0.83093	1.03306	0.0469229
Hmcn002875	6-Hydroxyluteolin	Flavonoids	Flavones	C15H10O7	301.04	255.02	302.0427	[M-H]-	3	18003-33-3	C10072	15452.819699999938	15452.819699999938	15452.819699999938	298476.45600000035	658584.0569999996	311383.6060000017	77264.09849999969	80182.93150000004	133329.57250000036	417259.3149999997	293913.05000000005	483080.8169999994	1981648.7109999985	1905885.706499996	1595328.5965000018	352277.04199999885	231768.7879999991	227957.63599999962	341371.2905000009	438183.7875000001	444758.2084999998	-	C10072	MetMap105	1.01786	0.034868	2.79253	1.48157	up	0.965719	0.144165	0.679926	-0.556551	insig	1.231	0.0027258	0.148098	-2.75537
Zmhp002734	5,7,2',5'-Tetrahydroxy-8,6'-dimethoxyflavone	Flavonoids	Flavones	C17H14O8	347.08	332.06	346.0689	[M+H]+	2	-	-	78928422.33800012	102237382.95650016	72702762.78949992	74487078.49449988	75580348.53800017	59872355.21100002	25822611.36250003	24242947.11550003	35557379.92049997	36374092.96000001	38383656.3610002	41133135.00950011	27357748.102499865	26234418.24749995	29497245.86450009	87176456.4289999	74750825.29700041	77146706.34850009	48446331.66800007	36608079.42899989	62293722.48799976	-	CM01066	MetMap120	1.07825	0.000613207	2.79217	1.48139	up	1.3926	0.00418192	2.06292	1.04469	up	1.2415	0.00349874	2.87731	1.52472
PDP151787	Eupatolitin 3-galactoside*	Flavonoids	Flavonols	C23H24O13	509.13	347.08	508.1217	[M+H]+	1	98604-36-5	-	8713418.328500027	8770708.937999988	12168474.53350002	6417221.64300005	9071913.740000026	8469903.376500018	3551159.496500005	3663754.060999992	5588871.515999986	9322648.976000044	11506910.693500033	9810458.845500058	13888845.723500025	10096089.870499987	10663988.085000005	12887072.910500007	11903679.777500005	10480296.196999976	10204873.17249998	11123961.48900007	10956354.409000017	-	-	-	1.06162	0.00148629	2.75474	1.46191	up	0.882406	0.184196	1.15114	0.203067	insig	0.135425	0.888784	1.01796	0.0256739
PDP002505	Pleurostimin 7-glucoside	Flavonoids	Flavones	C22H22O13	495.11	333.06	494.106	[M+H]+	3	-	-	6098220.411500021	129537.73650000026	4383532.3950000005	4916836.850000015	3290612.1470000017	4119591.2214999967	6619792.449500003	9374910.76500002	5780930.279500009	12611311.581000015	11352173.271499967	13921743.10149998	22135004.255499966	37589807.59150006	31674924.14799995	20617777.47199999	20432290.44249997	18561539.575000066	9202631.46150001	10428238.376499977	9801976.300999986	-	-	-	1.0662	0.00144723	2.73754	1.45288	up	1.35463	0.00197095	1.57348	0.653958	insig	0.979858	0.140094	0.652208	-0.616597
Lmyp005932	Apigenin-6-C-fucoside	Flavonoids	Flavones	C21H20O9	417.12	381.1	416.1107	[M+H]+	3	-	-	250311.6485000004	227872.72399999856	289611.24649999925	167710.7269999989	142226.0169999996	263240.83700000064	467950.43549999845	343122.0234999993	453680.07500000147	1794194.589499987	1687484.4784999974	1517393.4090000074	917112.9304999987	893061.3194999987	1191598.2445000052	1199264.7559999977	1162634.2585000065	1099433.9614999928	931266.9494999986	1011820.9404999977	625973.2504999947	-	-	-	1.0882	0.000198538	2.73677	1.45247	up	1.35253	0.0151678	0.692395	-0.530333	insig	0.780777	0.246473	1.1531	0.205513
Lnrp102163	Quercetin-3-O-rutinoside-7-O-rhamnoside	Flavonoids	Flavonols	C33H40O20	757.21	303.05	756.2113	[M+H]+	3	-	-	109849.41599999998	152338.38750000007	199260.00000000012	214400.11549999987	80745.5515000001	77196.82550000004	128201.87749999992	104488.32150000008	185568.4385000003	408150.5059999997	463425.2699999999	379520.97350000025	396652.76850000006	350298.3659999997	423189.4500000012	410114.0500000009	365185.9874999997	369360.52700000076	232700.3034999998	206300.51999999984	154601.47049999994	-	CM00624	MetMap115	1.05355	0.00234945	2.73673	1.45245	up	0.759328	0.296077	0.914926	-0.128274	insig	0.177992	0.759589	0.978225	-0.031762
Wbtn005728	Tetrahydroswertianolin	Flavonoids	Other Flavonoids	C20H24O11	439.12	277.07	440.1319	[M-H]-	3	189289-76-7	-	145289.95400000064	158658.1599999994	143788.64449999874	132399.91600000014	96037.98749999929	126741.19900000055	184433.52149999977	208573.79349999805	209886.28499999977	383120.6019999994	372667.91050000006	413015.24249999935	530666.7899999976	662832.1779999993	576454.119	523844.451999999	568474.7234999937	542441.1079999991	380283.26399999845	377070.13350000203	329763.882000003	-	-	-	1.1048	8.18946e-05	2.71152	1.4391	up	1.37728	0.000951905	1.39866	0.484046	insig	0.604376	0.366767	0.923618	-0.114632
Lmyp004052	Quercetin-3-O-(6''-O-p-Coumaroyl)galactoside	Flavonoids	Flavonols	C30H26O14	611.14	147.04	610.1323	[M+H]+	3	-	-	146901.38799999995	151757.33799999958	158693.40350000036	61571.43500000022	141679.02949999948	85920.85100000017	157525.63350000035	76778.783	132221.21450000026	385264.49000000063	330696.85199999943	417370.01349999924	401981.934	489588.9809999978	448711.36149999854	365329.5559999983	296775.37649999873	314687.3219999992	323564.31150000193	335309.2095000011	221547.4340000007	-	CM00595	MetMap115	1.01542	0.00317791	2.665	1.41414	up	0.881863	0.187496	0.861877	-0.214446	insig	1.10135	0.0220822	0.728796	-0.456413
Zbnn006442	Eriodictyol	Flavonoids	Flavanones	C15H12O6	287.05	135.04	288.0634	[M-H]-	1	552-58-9	C05631	26867.521499999923	22185.833500000204	30924.064499999848	309363.584499999	313585.14350000076	314121.1049999987	60132.25449999997	59430.382999999645	65345.80899999992	403140.0675000017	370299.19999999984	374684.924000001	562475.9184999992	535773.9735000004	532905.119500001	171890.38099999994	163445.43100000048	148487.12700000047	238507.97550000125	249391.088000001	238416.1330000016	ko00941,ko01100,ko01110	C05631	-	1.1034	0.00282235	2.61655	1.38767	up	1.40179	0.000149968	0.421403	-1.24673	down	1.24367	1.19565e-05	0.296614	-1.75334
Hmqn003268	Dihydrotricetin	Flavonoids	Flavanones	C15H12O7	303.05	151.03	304.0583	[M-H]-	3	-	-	64719.361499999875	57552.75000000041	57695.311499999836	80885.28399999997	136863.51500000025	101989.079	123959.17649999967	78757.54049999968	77489.96100000008	233128.51950000078	203933.3089999996	294713.1459999993	393367.0824999968	622751.525999997	491520.85050000006	285130.33800000075	233920.9684999993	209775.44000000038	180298.53499999945	164909.2834999999	161254.62400000048	-	-	-	1.04153	0.00731438	2.60103	1.37908	up	0.0014796	0.978853	0.995971	-0.00582417	insig	1.13852	0.0480275	0.483422	-1.04864
Lmnp002448	Nepetin-8-C-[glucosyl-(1-2)]-glucoside	Flavonoids	Flavones	C28H32O17	641.17	479.11	640.1639	[M+H]+	2	-	-	1585474.9749999952	1699031.0140000046	1930628.0989999976	2128259.3090000018	1768905.033000002	1769769.0440000002	2128051.8655000017	1700658.1740000015	1762910.6489999988	3922569.129999997	2204161.492999995	2959822.2104999977	4894708.083999991	5309900.950499998	5492627.180999999	5207968.535999993	3695247.498499999	5352310.379499998	2185472.937499998	3359864.9040000043	2533739.193999999	-	-	-	1.06357	0.0262024	2.54944	1.35018	up	1.05876	0.0770024	1.56886	0.649716	insig	0.503131	0.465852	0.908155	-0.138989
mws0071	Apigenin-4'-O-rhamnoside	Flavonoids	Flavones	C21H20O9	415.1	269.04	416.1107	[M-H]-	3	133538-77-9	-	90928.95299999982	103356.90249999992	90050.45800000051	31458.324000000117	35746.242999999995	38247.41349999995	234887.00850000035	211961.5765000004	231150.5524999997	539259.0779999996	464906.2305000004	645955.4814999987	244416.2749999991	269738.33600000053	237779.48499999946	549506.2540000023	652628.5244999994	493110.9550000016	233287.227	298906.99549999967	222034.82749999774	-	-	-	1.08983	0.0166727	2.50037	1.32214	up	0.172897	0.841171	1.02735	0.0389228	insig	1.21842	0.0179352	2.25451	1.17282
MWSprf050	Methyl hesperidin	Flavonoids	Flavanones	C29H36O15	625.21	317.1	624.2054	[M+H]+	3	11013-97-1	C17393	10804914.007000003	13576631.913999945	12130287.365500018	37732595.707999945	14745443.185500007	39157197.12750007	3387150.243999995	2662670.565499989	3219945.321499993	5538866.492500003	6740738.508000019	6552117.389999977	10617885.18049997	8051741.484999972	8056891.622999994	7963276.418500023	6675743.3524999935	8456850.4345	5287192.036499977	5081473.801000012	7173326.344999995	-	C17393	-	1.08319	0.00616034	2.49153	1.31703	up	1.03297	0.101452	1.22643	0.29447	insig	0.654222	0.307192	0.864156	-0.210637
MWStz530	Quercetin-3-O-(6''-O-acetyl)glucoside	Flavonoids	Flavonols	C23H22O13	505.1	300.03	506.106	[M-H]-	1	54542-51-7	-	1789040.6960000088	1626052.4240000069	1598159.6470000113	1597300.690500004	1532680.1565000056	1759214.8014999991	1342131.1189999986	1232772.9810000076	1422393.4284999925	3321368.87149998	3032313.3874999965	3447273.779500019	5373369.135000031	5205106.070500017	5074739.027500013	3439014.9644999886	3121047.1155000087	3230731.2420000117	2558655.9779999885	2508308.502000011	2822062.19199998	-	-	-	1.10302	0.000240195	2.44935	1.2924	up	0.0032979	0.983599	0.998963	-0.00149672	insig	1.23568	0.000108619	0.625481	-0.676961
Hmzp003994	Pedaliin*	Flavonoids	Flavones	C22H22O12	479.12	317.08	478.1111	[M+H]+	1	22860-72-6	-	571582.012400001	571582.012400001	571582.012400001	2857910.062000005	4531234.5550000025	4767928.644500009	9997725.302000012	11857748.481500033	9018536.181499984	17267252.194999993	18891256.480999973	19624759.61999991	34565624.19749992	35595211.35649992	31927336.785999984	28641714.54899989	24055952.29099995	22675458.22050001	15023237.320999982	14663239.815500055	15602861.152499987	-	CM00897	MetMap110	1.07949	0.00616086	2.44131	1.28766	up	1.24258	0.0538532	1.35118	0.434218	insig	1.11289	0.0201186	0.738314	-0.437694
pmp000589	Quercetin-7-O-(6''-malonyl)glucoside	Flavonoids	Flavonols	C24H22O15	551.1	303.05	550.0959	[M+H]+	3	98767-37-4	-	611873.5884999972	76673.83129999996	454212.98800000077	394143.1279999987	383369.15649999975	76673.83129999996	539788.893499999	641623.5385	451694.6889999994	1080457.153999998	1047157.2690000022	1333815.9495000034	963006.3854999995	1208278.0619999971	1214941.3135000002	1522566.763000003	1227096.0345000008	1196403.6730000009	633069.9900000002	538133.7655000009	631356.8480000002	-	CM00583	MetMap116	1.06655	0.00696628	2.41629	1.2728	up	0.734097	0.307453	1.14001	0.189047	insig	0.724746	0.236523	1.16533	0.220737
Rfp05573	Aureusidin 6-rhamnoside*	Flavonoids	Aurones	C21H20O10	433.11	287.06	432.1056	[M+H]+	1	-	-	4201149.400000016	5199838.788000018	3938237.5615000064	425198.01590000023	2125990.079500001	2964762.1314999983	3545777.1539999936	3004433.9350000164	3653684.00699999	7937053.068999978	8092507.362500036	5493271.721500032	12329033.43450001	10498003.30600002	10018727.09999996	7862875.745499993	8810296.960000012	7919183.854000041	6538220.906499992	6666361.718999985	5556876.582499965	-	-	-	1.09579	0.000464304	2.4101	1.26909	up	0.685579	0.350176	1.14262	0.192342	insig	1.1133	0.0432198	0.748722	-0.417497
PDP000054	mearnsetin-di-glucoside	Flavonoids	Flavonols	C28H32O18	657.17	333.06	656.1589	[M+H]+	2	-	-	4221799.137999997	2928604.133500006	3735660.799000001	4430101.792000001	2178018.879000001	2482743.4554999983	3760128.3904999983	4646381.016500008	4393831.121000004	9186550.633500006	9725161.748499986	6369934.036000001	14012290.970000008	17296903.534999967	18207600.40049995	13116967.797000015	9791912.117000012	7781459.636500022	6237482.582500012	7065365.8369999975	5043628.9790000105	-	-	-	1.03644	0.0580946	2.39762	1.2616	up	0.590976	0.397264	1.21394	0.279694	insig	1.02112	0.0373902	0.619797	-0.690133
PDP001897	isoscutellarein 8-O-rhamnoside*	Flavonoids	Flavones	C21H20O10	433.12	287.06	432.1056	[M+H]+	1	-	-	4834845.696500024	4297920.626500022	4086982.717500003	667176.1769000037	667176.1769000037	667176.1769000037	4064115.290499997	3335880.8845000183	3372743.902499999	7139440.937999975	7011024.072500033	7559473.098500045	12508689.047000047	9076337.304000033	7613843.216999974	7199515.781999988	10076819.933	8421168.971000044	6550202.7154999925	6108146.354500009	5682343.662999963	-	-	-	1.07148	0.0204275	2.38542	1.25424	up	0.887981	0.249397	1.18367	0.243273	insig	0.396405	0.532886	0.880086	-0.184284
Lmmp001947	Gossypetin-3-O-glucoside	Flavonoids	Flavonols	C21H20O13	481.1	319.05	480.0904	[M+H]+	3	-	-	1360634.2848999994	1360634.2848999994	1360634.2848999994	1360634.2848999994	1360634.2848999994	1360634.2848999994	8372109.197500007	8700901.856500002	6803171.424499998	13026598.64749999	13264433.671499973	15775325.607499987	23334340.416499965	27857624.15749999	26111113.976999998	20285044.229499973	18276847.307499994	18015916.856	9891306.602499995	12632663.818000013	12128261.004500002	-	-	-	1.08871	0.000369773	2.36963	1.24466	up	1.27401	0.0141693	1.34497	0.427569	insig	1.15319	0.0180275	0.731896	-0.45029
Zbsp003857	3'-O-Methyltricetin-5-O-glucoside*	Flavonoids	Flavones	C22H22O12	479.12	317.06	478.1111	[M+H]+	1	-	-	4459935.823500012	6284154.709499988	5826380.383999985	16091.82549999998	4741538.295000003	3153178.8385000057	10976208.481500017	10828430.789000027	10532725.052499983	19391521.268999994	19139941.38499997	20105891.851499908	36028849.899999894	31795486.59099993	27573655.62599999	23912359.383999906	26650694.085499946	25726372.95150002	17650397.98599998	18080916.10100008	17663430.08249999	-	CM01072	MetMap120	1.10628	0.00243713	2.35917	1.23828	up	1.36537	0.0108886	1.30104	0.379663	insig	0.995313	0.109275	0.799696	-0.322476
Rdp04071	Nervilifordin C	Flavonoids	Flavonols	C28H32O17	641.17	317.07	640.1639	[M+H]+	3	-	-	630148.6518000008	630148.6518000008	630148.6518000008	630148.6518000008	630148.6518000008	630148.6518000008	3150743.2590000043	4632167.527500014	4027673.619499994	6593286.9619999975	8208229.323499988	7019435.050499963	14215638.306999968	13688722.51399997	12397205.375999995	10462866.67399996	8752526.412499981	8399683.125000007	5075901.160999997	5825604.542000027	5967641.984999998	-	-	-	1.06132	0.00377563	2.33816	1.22538	up	1.09901	0.0777864	1.26553	0.339742	insig	1.15171	0.0076852	0.685211	-0.54538
Lmxn007456	Acerosin	Flavonoids	Flavones	C18H16O8	359.08	329.03	360.0845	[M-H]-	1	15835-74-2	C09982	12285888.06050001	11218263.277499983	13073579.150499972	2892819.2930000043	3685598.8335000025	3231779.0685	22598552.924999945	23512302.88599988	24838332.73200003	48126337.89000008	38572219.36699989	51465295.33700003	79563593.31200004	71951674.88000017	60128680.14250003	68305128.67899983	49640225.36799993	46329908.49600015	26759065.802500084	31074117.81450011	25421329.79050001	-	C09982	-	1.0639	0.0439879	2.31539	1.21126	up	0.690801	0.345073	1.18899	0.249735	insig	0.833316	0.152364	0.776187	-0.365524
Lmnp003184	Cirsimaritin-8-C-glucoside	Flavonoids	Flavones	C23H24O11	477.14	357.09	476.1319	[M+H]+	3	-	-	828665.2334999936	933359.8609999996	856952.8275	158110.37909999938	2289956.5255000005	2547601.479499993	790551.8954999971	1011093.2304999948	946256.9579999985	1518055.4570000041	1829278.6135000018	1755780.0039999997	2974124.7800000086	3070527.518000004	3245790.870000006	2234343.396500006	2096704.2415000002	1955589.739500008	1870751.7269999925	1807084.3085000082	2015947.591500004	-	CM00902	MetMap110	1.0885	0.000425345	2.2878	1.19396	up	1.18107	0.0343293	1.23192	0.300911	insig	1.21187	0.000900469	0.676678	-0.563459
Lmpp003789	Cyanidin 3-O-(6-O-p-coumaroyl)glucoside	Flavonoids	Anthocyanidins	C30H27O13+	595.14	287.06	595.1446	[M]+	2	-	C12095	16110766.342999967	21319264.11550008	24518782.65749997	10227247.703499973	10278684.17450001	13767092.308999944	12255109.48850003	14288171.684999956	11017430.922999993	28517025.40749999	23555713.75800005	20246824.99899997	26721871.456999976	35141121.89250008	35307987.58900008	27176903.490999945	31938330.659500044	25540852.748999946	16100003.9645	14735257.232500007	18829793.83200004	ko00942,ko01110	C12095	MetMap118	1.0771	0.00568175	2.25385	1.17239	up	0.795392	0.255359	1.17058	0.227228	insig	0.630975	0.298385	0.871207	-0.198912
Rlp03843	Tamarixetin 7-rutinoside*	Flavonoids	Flavonols	C28H32O16	625.18	317.07	624.169	[M+H]+	1	14265-53-3	-	627327.7859999961	111955.86550000007	950083.8740000016	162945.29350000052	110464.52499999997	171958.4229999998	1114158.7554999993	825532.7230000041	911228.1069999988	1069428.7934999994	1157795.9539999943	1227516.0570000052	913492.1160000014	2034457.441999992	1828844.1869999908	1763036.918000005	2481407.0059999884	2165614.1495000008	712385.7725000045	853130.7350000006	776303.9410000021	-	-	-	1.0542	0.01786	2.24842	1.16891	up	1.3338	0.0365168	1.85544	0.89176	insig	0.666076	0.261643	1.34192	0.424295
Zblp004882	4'-Hydroxy-3,5-dimethoxydihydrochalcone	Flavonoids	Chalcones	C17H18O4	287.14	121.03	286.1205	[M+H]+	3	-	-	43614.005900000586	43614.005900000586	43614.005900000586	225416.44399999588	271083.2205000021	218070.02950000297	345797.7375000019	261139.91700000147	299461.4685000003	673692.949000002	611648.6350000009	629407.0019999989	991474.0464999996	917709.4119999987	1131601.7160000014	812058.801	621561.5960000019	603248.175	318041.6584999992	523084.44849999924	542605.1430000006	-	-	-	1.06034	0.0199445	2.24721	1.16813	up	0.36546	0.609241	1.06378	0.0891979	insig	1.08595	0.0218601	0.66985	-0.578091
mws0895	Genistin	Flavonoids	Isoflavones	C21H20O10	431.1	269.05	432.1056	[M-H]-	2	529-59-9	C09126	1305672.8144999968	1136885.9584999995	1202218.9595	678510.3935000009	816158.9835000003	891698.207000002	1751751.244500005	1740457.2615000037	1767146.312499996	4871234.5335000055	4669505.822500002	5525041.613499995	2270184.077000001	1998225.472499999	2132962.1829999904	4757733.919500005	3632554.735500002	3315000.674999998	2267892.1204999993	2113159.0525	2300606.4400000027	ko00943	C09126	-	1.0699	0.0390426	2.22561	1.1542	up	1.04199	0.108031	0.776945	-0.364115	insig	1.16745	0.0521461	1.82856	0.870708
Lajp005898	5,8,3'-trihydroxy-6,7,4'-trimethoxyflavone-8-O-β-D-glucoside*	Flavonoids	Flavones	C24H26O13	523.14	361.1	522.1373	[M+H]+	3	-	-	424106.2065999997	424106.2065999997	424106.2065999997	424106.2065999997	424106.2065999997	424106.2065999997	2322213.316500008	2120531.0329999984	2135554.134500009	3014295.9015000006	2947503.8119999995	2724076.3674999974	18134464.67450001	17803598.3984999	15658552.961999953	5486036.164999985	4418089.133499988	4725065.872499979	4313761.244000019	4345380.070500008	4428544.627499992	-	-	-	1.09278	0.0111845	2.22386	1.15306	up	1.3591	0.0187623	1.68425	0.752107	insig	1.23833	0.00129285	0.28353	-1.81843
Wasdn06897	Tricin-5-O-sulfate	Flavonoids	Flavones	C17H14O10S	409.02	329.07	410.0308	[M-H]-	1	-	-	11240412.350499963	10419609.37850006	12497683.188000012	4946349.942500011	5829980.391999979	6066323.4170000125	27211582.203	32820526.30599998	36159361.26050006	51086273.710000105	62233587.57350001	62939119.87600011	102395881.74349996	88332677.13700023	91244954.21199974	75721310.56950006	62853159.58500008	74892753.02950014	35359010.69300004	39996438.44850005	45495719.96500008	-	-	-	1.0752	0.00269595	2.21919	1.15003	up	1.02403	0.0939565	1.2111	0.276318	insig	1.09985	0.0187429	0.757047	-0.401545
pme3609	Cyanidin	Flavonoids	Anthocyanidins	C15H11O6+	287.06	213.06	287.055	[M]+	3	13306-05-3	C05905	1356105.173999997	1356105.173999997	1356105.173999997	1356105.173999997	1356105.173999997	1356105.173999997	10727018.174500016	9437331.219500026	6780525.869999985	19127733.58899999	21106252.801499967	22124002.141499896	35647042.048499905	51616190.2474999	49010941.34049998	20531545.75199992	19904665.96749996	18970772.08100001	12748015.193499982	15830018.870000068	16354983.956499996	ko00941,ko00942,ko01100,ko01110	C05905	MetMap118	1.04913	0.00550872	2.20476	1.14062	up	0.614951	0.393665	0.952676	-0.0699418	insig	1.19849	0.0343636	0.435937	-1.19781
Hmcp001598	Isorhamnetin-3-O-(2''-O-xylosyl)glucoside	Flavonoids	Flavonols	C27H30O16	611.16	317.06	610.1528	[M+H]+	3	-	-	451829.1019999992	197749.57799999972	129649.11749999992	167681.8879999996	184471.06199999983	187003.7675000001	398122.3484999999	769720.3170000005	524860.8735000001	669667.4489999993	599666.3310000015	789042.4485000002	856003.2015000023	1090271.434999997	659797.4070000001	1212783.4080000008	1227494.7105000012	1254927.2110000008	543589.8325000014	652133.2970000008	498390.3610000018	-	CM00841	MetMap109	1.00521	0.0244548	2.18302	1.12633	up	1.36398	0.00771575	1.7952	0.844148	insig	0.975511	0.0987175	1.41792	0.503778
MWStz519	Wistin	Flavonoids	Isoflavones	C23H24O10	461.14	299.09	460.1369	[M+H]+	2	19046-26-5	-	18372.345800000017	18372.345800000017	18372.345800000017	137354.59850000017	123525.21450000023	97675.3699999996	121938.46000000038	142126.46049999932	145717.64399999994	172422.10050000006	91861.72900000008	139237.79099999962	173279.58199999973	110718.11500000014	100127.7920000004	367824.2564999991	295679.7850000008	224636.0984999991	121305.32000000008	175335.59999999983	177328.33800000034	-	-	-	1.0288	0.0569981	2.16734	1.11593	up	1.22107	0.0391768	2.20097	1.13814	up	1.10881	0.0356286	2.31211	1.20921
Zbsp003407	Vicenin-2	Flavonoids	Flavones	C27H30O15	595.17	427.1	594.1585	[M+H]+	3	23666-13-9	C10195	470081.5723999991	470081.5723999991	470081.5723999991	470081.5723999991	470081.5723999991	470081.5723999991	2442416.9065000024	3136228.269499991	2350407.8619999955	5602568.536000002	5060837.605999996	4603448.61700002	4409222.893999985	5859853.382000002	6472054.159000004	6257749.317499999	5123873.818499989	5409821.467999981	2629371.707000002	3238076.327500008	2740938.343999993	-	C10195	-	1.06656	0.00302341	2.11771	1.08251	up	0.698532	0.320087	1.09986	0.137323	insig	0.0638864	0.982332	1.00301	0.00432941
Zbbn005842	7,4'-Dihydroxyflavone	Flavonoids	Flavones	C15H10O4	253.05	117.04	254.0579	[M-H]-	3	2196-14-7	C12123	3077418.0355000007	3065807.8814999927	2836159.5890000067	1101862.4854999979	1485118.4179999996	1295758.3154999963	3928139.924999995	3913335.63100002	4434767.620499976	10744677.512999998	9414489.376500014	10708900.194000008	5918951.60200002	5406909.711000012	4963104.390999985	9735609.630000012	7867276.806500012	8376470.803000023	4864512.517500023	5559133.8029999705	5266220.657500003	ko00941,ko00943	C12123	MetMap120	1.08809	0.00950855	2.11623	1.0815	up	1.06044	0.0867713	0.841626	-0.248749	insig	1.17859	0.0147764	1.59491	0.673471
pmb0592	Chrysoeriol-7-O-rutinoside-5-O-glucoside	Flavonoids	Flavones	C34H42O20	771.23	463.2	770.2269	[M+H]+	3	-	-	28096.867100000025	28096.867100000025	28096.867100000025	149410.08650000012	146886.9325000001	140484.3355000001	159291.7155000002	177026.68350000025	149579.10149999987	278970.8714999999	240811.60749999995	336759.67200000014	202476.7404999997	234341.8474999999	260088.3029999997	419615.5564999997	269396.11149999977	335199.86700000026	228176.92499999976	258871.88350000003	218591.9564999998	-	-	-	1.03912	0.0497864	2.10788	1.07579	up	0.665914	0.349793	1.19575	0.257918	insig	0.983667	0.115261	1.46965	0.555476
Lmpp003228	Petunidin-3-O-(6''-O-caffeoyl)glucoside	Flavonoids	Anthocyanidins	C31H29O15+	641.15	317.07	641.1501	[M]+	1	-	-	2049878.152000005	2990046.4329999937	2559098.8394999937	1441035.5600000024	2699553.8310000016	1930690.2000000032	3799270.174000005	3373409.9735000087	3495259.280499995	5439226.187999997	5932451.779499993	6192880.24199997	11668923.113999976	18508921.03249996	15362615.595999993	7583879.7809999725	7644600.892999982	7066008.998500006	5574493.881499995	6560379.503000028	6279913.540499995	-	CM00770	MetMap119	1.10219	0.000145363	2.08986	1.06341	up	1.31949	0.00591017	1.26929	0.34402	insig	1.1625	0.0581754	0.489553	-1.03046
pmp000596	Quercetin-3-O-(2''-O-galactosyl)glucoside	Flavonoids	Flavonols	C27H30O17	627.16	465.1	626.1483	[M+H]+	3	56782-99-1	-	354370.75590000063	354370.75590000063	354370.75590000063	354370.75590000063	354370.75590000063	354370.75590000063	2239105.5649999985	1771853.7795000032	2421123.5165000046	4054130.4485000083	4490687.146500009	3929005.9370000036	6887965.206000012	4962281.455500009	5855533.724999975	3932867.119000002	3767656.112999997	5594995.422500005	3967846.4035000037	4822661.9495000085	3401972.698999993	-	CM00612	MetMap115	1.01783	0.0478182	2.06706	1.04758	up	0.25555	0.690681	1.06587	0.0920363	insig	0.856537	0.142489	0.750914	-0.41328
Zmyp100030	Catechin 7-O-D-xyloside	Flavonoids	Flavones	C20H22O10	423.13	123.04	422.1213	[M+H]+	2	65597-47-9	C09617	100335.88499999967	109609.9020000001	169680.9049999998	241071.69499999934	151558.1865000005	150939.01900000055	1955432.395499996	1342699.8690000018	1697735.3804999983	2128255.495	2292751.864	1924536.1099999938	3844689.2409999967	2507155.6835000007	2409817.1049999995	3466400.6070000017	3494777.1905	3313366.35	2515534.285999998	2647736.498499996	2408377.172499999	-	C09617	-	1.06217	0.00594417	2.05661	1.04027	up	1.37669	0.00157354	1.61917	0.695259	insig	0.646092	0.38979	1.17267	0.229798
Xmgp006913	2,4,2',4'-tetrahydroxy-3'-prenylchalcone	Flavonoids	Chalcones	C20H20O5	341.14	137.06	340.1311	[M+H]+	3	-	-	1073391.6755000008	1109728.6465000014	1075257.0265000027	259088.6385000005	435772.89099999954	468847.0719999999	522817.1955000005	537431.8089999972	532332.535	1165113.673000005	1289998.1944999984	1290123.6070000015	3246967.651999996	3406777.48700001	2887166.406500013	1073965.095000013	1127790.525999997	1057953.270500001	1281925.6614999943	1163967.7729999996	1162651.663999995	-	-	-	1.10795	0.000983696	2.04681	1.03338	up	1.22736	0.0412179	0.870362	-0.200313	insig	1.24252	0.00469865	0.341656	-1.54938
PDP230936	(2r,3s)-2-(2,4,5-trihydroxyphenyl)-3,4-dihydro-2h-1-benzopyran-3,5,7-triol	Flavonoids	Flavanols	C15H14O7	307.09	139.04	306.074	[M+H]+	2	-	-	2709658.3044999987	2331639.2905	2634492.074	1486594.8919999988	1718327.7204999996	1481016.4035	1306214.7184999995	1229466.0100000012	1282631.905500003	1891869.8955000003	2094634.5224999997	1883617.7999999968	6785335.383499995	6377014.540000008	6098551.290000008	2771389.3109999984	2462618.3770000027	2581193.5445000003	2690761.8725	2636344.535499996	2715779.0209999983	-	-	-	1.10336	0.00291072	2.04677	1.03335	up	1.33268	0.00561884	1.33135	0.412892	insig	1.24142	0.000634068	0.405755	-1.30132
MWSHY0064	Isorhamnetin-3-O-neohesperidoside*	Flavonoids	Flavonols	C28H32O16	625.17	317.07	624.169	[M+H]+	1	55033-90-4	-	710892.1624999954	76480.33249999999	1061878.1360000018	720332.9955000004	915030.3650000016	112148.65700000002	766434.4329999995	1087740.9385000048	891464.199999999	1139440.9244999995	1450662.6134999925	1255087.9160000065	1275452.7085000023	2223450.503999992	1888810.383499993	1459422.094000004	1910958.6994999903	2213417.2695000004	792686.2875000051	743895.4635000004	1251506.0620000027	-	CM00843	MetMap109	1.01246	0.0344432	2.0337	1.0241	up	1.11607	0.102824	1.45215	0.538191	insig	0.136236	0.862809	1.03639	0.0515736
mws0036	Hesperidin	Flavonoids	Flavanones	C28H34O15	609.18	301.09	610.1898	[M-H]-	3	520-26-3	C09755	437022.60799999954	427622.33199999953	451859.5195000003	342479.92099999904	341839.3304999998	272948.3875000006	470193.9044999991	455524.8780000008	584807.5834999989	942079.229000001	788904.4249999986	1062436.599499997	939015.730500002	966160.2830000002	828479.1450000014	1168530.844500003	1091543.9464999991	811091.8439999983	701967.231500001	748698.1659999983	809097.8719999999	-	C09755	-	1.03465	0.0288619	2.03318	1.02374	up	0.432253	0.532094	1.09943	0.136754	insig	0.506029	0.415503	1.12347	0.167956
Zmzp004111	3'-O-Methyltricetin*	Flavonoids	Flavones	C16H12O7	317.06	302.04	316.0583	[M+H]+	1	-	C19739	318474.2863999993	318474.2863999993	318474.2863999993	318474.2863999993	318474.2863999993	318474.2863999993	1766664.5440000026	1739088.1355000043	1592371.4319999968	2113534.456	2805546.771999997	2729471.9624999883	5249671.069499986	4124855.666999992	4782242.078499997	3487007.410999988	2768227.438499994	4051724.153500002	2127624.4699999974	2180605.887000009	2877654.7504999973	-	C19739	MetMap120	1.05283	0.0403473	2.02172	1.01558	up	1.00933	0.12531	1.34757	0.43036	insig	0.972341	0.0613067	0.728059	-0.457873
PDN003689	(2R,3R)-3,5,7,3',5'-Pentahydroxyflavan	Flavonoids	Flavanols	C15H14O6	289.07	203.07	290.079	[M-H]-	2	87592-94-7	-	597789.4735000002	617729.7640000004	630357.1570000006	138220.7830000002	124798.16050000026	119838.43050000006	900259.886499997	831104.5019999987	977974.1019999993	469795.23900000064	463440.4500000004	463210.6304999997	383669.9480000002	377600.81650000025	373475.67999999935	427557.4329999998	494144.2969999996	429164.01449999906	601101.8334999979	446862.4515	353538.85099999985	-	-	-	1.08969	0.00249388	0.498596	-1.00406	down	0.484891	0.560629	0.96736	-0.0478758	insig	1.08908	0.0789703	1.19046	0.251514
PDN176524	2-(3,4-dimethoxyphenyl)-3,5,7-trihydroxy-8-methoxychromen-4-one*	Flavonoids	Flavonols	C18H16O8	359.08	329.03	360.0845	[M-H]-	1	106854-92-6	-	7615256.142499993	7175078.447500046	8276902.183500057	18936640.68949992	19684776.85150007	18931419.0685002	57764981.03399996	61314706.64799988	67831644.6005	29835896.562999897	28452092.661999997	35231319.05550002	38787229.21900003	37410642.07350002	37103759.3319999	32602369.064999826	30772513.478000075	29779283.048999917	28840487.80899993	30995017.43749999	30631501.669000026	-	-	-	1.0965	0.00566667	0.498387	-1.00466	down	0.00209142	0.960307	0.996096	-0.00564398	insig	1.19209	0.00432046	0.822179	-0.282476
MWS20190	5,7,4'-trihydroxy-6,3',5'-trimethoxyisoflavone*	Flavonoids	Isoflavones	C18H16O8	361.09	346.07	360.0845	[M+H]+	2	-	-	43514.17550000001	41680.59949999995	38851.64850000002	62433.608000000146	110945.64649999996	87466.96999999984	331004.2124999996	313419.5975000002	325503.1515	178447.80699999997	128860.00350000044	157191.97799999965	201086.99399999977	258775.27050000077	173131.37650000045	161708.68699999942	151377.74450000038	167066.7465000003	184027.52149999986	156093.43049999862	232221.81699999946	-	-	-	1.10491	2.17919e-05	0.495041	-1.01438	down	0.290627	0.75735	1.0337	0.0478168	insig	0.925711	0.177178	0.758543	-0.398696
mws0917	3,7-Di-O-methylquercetin*	Flavonoids	Flavonols	C17H14O7	329.07	314.04	330.074	[M-H]-	2	2068-02-2	C01265	98031.72449999898	107418.89799999977	101037.68099999991	165139.59899999975	178218.7524999989	165254.46600000112	100902.96799999985	96297.48150000011	100175.979000001	44027.523499999574	38485.83600000016	44695.945499999914	148430.5299999993	139507.85399999947	133940.71750000044	52636.092999999855	44062.10450000035	50046.860999999924	88156.13750000072	100255.91700000034	87754.12800000008	ko00944,ko01110	C01265	MetMap117	1.09676	0.000317363	0.493466	-1.01898	down	0.998403	0.116942	1.15357	0.206108	insig	1.23997	0.00019327	0.347837	-1.52352
PDP195753	6,7-dihydroxy-2-(4-hydroxyphenyl)-4H-chromen-4-one	Flavonoids	Flavones	C15H10O5	271.06	215.07	270.0528	[M+H]+	3	-	-	1189595.5260000005	1170646.3755	1139578.513000001	618794.4745000001	1575157.899999999	655572.1100000006	2452907.3005	2183575.6445000027	2408800.1930000028	926616.3670000001	1100545.008	907683.6019999994	1503513.895999999	1714510.5669999975	1164232.9474999988	1463526.0735	1184445.146499999	815655.7160000006	1562543.9579999992	1682082.1755000015	1226850.5134999987	-	-	-	1.003	0.0126977	0.491624	-1.02437	down	0.508085	0.451598	1.18017	0.238999	insig	0.647638	0.283976	0.790375	-0.339391
Hmmp007513	5,7-Dihydroxy-6,3',4',5'-tetramethoxyflavone (Arteanoflavone)*	Flavonoids	Flavones	C19H18O8	375.11	345.06	374.1002	[M+H]+	3	68710-17-8	-	59337.64799999987	75553.38400000003	72326.81449999992	165493.32099999895	173179.12249999883	145961.13849999994	194931.61400000085	167717.75049999953	198261.61250000022	89163.59900000012	103636.23100000103	108937.94350000004	475261.2379999982	407338.90949999687	354840.91650000104	100823.22900000015	76504.73849999977	89097.97449999965	189437.97649999935	149296.8109999994	159488.5629999992	-	CM01089	MetMap120	1.07496	0.00176084	0.474988	-1.07404	down	0.761127	0.270792	0.882972	-0.179561	insig	1.23417	0.00922141	0.215304	-2.21555
Wagp009413	5,7-Dihydroxy-3,4',6,8-tetramethoxyflavone*	Flavonoids	Flavonols	C19H18O8	375.11	345.06	374.1002	[M+H]+	3	50461-86-4	-	62576.152499999895	46299.01050000008	106364.10349999976	130326.86699999946	148155.42299999966	165548.94849999988	209367.5465000004	208380.0144999993	181656.03799999988	84786.73150000017	127279.43050000096	111284.52000000069	464922.6684999979	457030.3544999973	379632.21700000094	123731.33800000034	85679.4219999998	74499.78449999963	142811.8199999989	184203.48399999941	145810.41849999974	-	CM01017	MetMap124	1.02655	0.00690065	0.473655	-1.07809	down	0.485351	0.535914	0.878027	-0.187663	insig	1.21932	0.00140889	0.218127	-2.19676
MWStz507	Chrysosplenol D	Flavonoids	Flavonols	C18H16O8	359.07	344.06	360.0845	[M-H]-	3	14965-20-9	C04552	2688714.219499999	2567296.992500012	2662134.3265000195	6905111.192499978	7160749.243500017	6888623.37700006	21674107.358499974	23613580.395999946	25890689.77499997	10476133.838999994	10552436.36900002	11679556.825000035	12746494.247500036	13628119.230499988	11966666.90899998	11719245.906499987	10713811.061000044	10826781.25549995	10092437.238999983	10695307.048500014	11883846.886500046	-	C04552	-	1.09658	0.00629015	0.467274	-1.09766	down	0.26538	0.733597	1.01687	0.024132	insig	1.04108	0.0504013	0.867468	-0.205117
Lmcn003163	Epitheaflavic acid-3'-Gallate	Flavonoids	Flavanols	C28H20O14	579.08	289.07	580.0853	[M-H]-	3	34218-97-8	-	42118424.72400007	32274651.19650001	46591276.40350011	2876178.849500007	2874031.4624999966	3114164.3824999942	72343821.33549997	69834953.56750028	64837269.92499994	40540911.59350004	46293081.88449978	32091341.549500003	30228485.45600011	25935643.914499894	24860548.73449999	25917210.78700001	34010484.19450007	36800204.36499998	38292988.04399995	29830748.86050005	35784485.43600001	-	-	-	1.06657	0.00133431	0.467248	-1.09774	down	0.798827	0.235769	0.81335	-0.298052	insig	0.70681	0.248743	1.19381	0.255571
pme0368	Apigenin-7-O-rutinoside (Isorhoifolin)*	Flavonoids	Flavones	C27H30O14	579.17	271.06	578.1636	[M+H]+	3	552-57-8	-	7883564.499500005	4656443.20049999	6309815.104000023	3834964.286000008	17608622.361499973	3803363.4320000014	25534774.65749994	24348733.170499995	25024697.6880001	11209041.53650001	9916254.416000007	11680198.96950001	9877797.595000012	11316909.866499985	10755301.205499956	11311780.114000065	11004145.334500013	11479838.507000022	11745401.809500026	14625271.17049998	13516053.486000005	-	-	-	1.10863	0.000116663	0.451162	-1.14828	down	0.430492	0.599864	1.03019	0.0429049	insig	0.707364	0.27678	1.05777	0.0810261
Lmjp005033	Quercetagetin-3,4'-Dimethyl Ether	Flavonoids	Flavonols	C17H14O8	347.08	314.04	346.0689	[M+H]+	3	-	-	130792.03050000044	95028.75699999963	98835.76149999988	58577.7634999996	203971.04500000173	143893.9294999997	211598.44550000023	275777.20299999946	258460.28699999928	110554.67300000033	181446.5174999995	159728.6050000007	915194.2194999973	788806.1429999997	616350.1585000012	123124.0090000008	96425.7875000003	116126.79550000015	206381.91650000046	193339.80300000016	199597.98499999935	-	CM00556	MetMap116,MetMap117	1.07066	0.0100798	0.450068	-1.15179	down	0.91641	0.198331	0.743092	-0.428388	insig	1.23623	0.0160664	0.144666	-2.7892
pme3227	Vitexin 2''-O-beta-L-rhamnoside	Flavonoids	Flavones	C27H30O14	579.17	433.11	578.1636	[M+H]+	3	64820-99-1	C12628	142430.59609999985	142430.59609999985	142430.59609999985	142430.59609999985	142430.59609999985	142430.59609999985	1826677.6629999955	2494216.4875000017	1779991.9605000082	1679809.9349999996	1227202.0745	968356.058500002	2240153.6720000003	712152.9804999992	1454884.7575000022	1006166.4860000042	798771.5384999992	793376.5395000011	1114560.9700000023	1162693.0244999968	1174618.9135000007	ko00944	C12628	-	1.05871	0.0284221	0.425891	-1.23144	down	1.03467	0.168022	0.670469	-0.576757	insig	0.658166	0.304094	0.589562	-0.762283
PDP003469	Isomonospermoside	Flavonoids	Flavanones	C21H22O10	435.13	273.07	434.1213	[M+H]+	2	-	-	383517.7224999997	633719.683	388404.7444999999	630121.2750000005	611475.2435	519174.024000001	1249623.7630000005	964559.483	1359713.9135000007	76703.54449999995	76703.54449999995	76703.54449999995	2444537.2740000025	2732901.4804999987	2055419.3790000016	509455.0574999983	486969.7519999999	519272.4995000003	595225.5925000007	871985.9835000021	1264611.0434999994	-	-	-	1.077	0.0275429	0.424102	-1.23752	down	1.41089	0.000497422	6.58682	2.71958	up	1.24156	0.0103067	0.209557	-2.25458
Sasp007520	Milimorin	Flavonoids	Flavones	C16H12O7	317.07	302.04	316.0583	[M+H]+	3	95065-10-4	-	15922273.896499936	12908033.291999934	14767026.499500025	16523134.66950006	19615043.244500007	18861646.57399996	54849237.28749989	51551637.87599996	51649160.55349959	29289390.706499986	29135083.70849999	27562315.12750015	33859245.180999786	55899019.92149998	27370739.15349997	24739654.408499934	21134255.872999843	19369357.946499933	26798929.90250005	23883121.23799997	25821033.44150003	-	-	-	1.09472	0.00019235	0.412801	-1.27648	down	1.25005	0.036823	0.758759	-0.398286	insig	0.967243	0.179524	0.557021	-0.844197
pmn001702	Tetahydroxyflavone-7-O-glucuronide	Flavonoids	Flavones	C21H18O12	461.07	285.05	462.0798	[M-H]-	3	-	-	566433.1819999989	536400.5440000008	568400.1150000003	566380.5865	540915.9330000004	536742.2314999995	445164.4725000002	406856.1895000003	383318.511	174056.4794999995	236402.62999999968	155662.7654999998	225324.0695000007	237319.7259999998	258478.6945000004	143088.92350000015	146677.41650000028	205774.77199999985	412808.90250000026	287897.0359999996	379565.8005000003	-	-	-	1.07154	0.000871772	0.401138	-1.31783	down	0.511005	0.501486	0.875326	-0.192108	insig	1.05569	0.0475192	0.68718	-0.54124
Rdp07114	Gossypetin 3,4'-dimethyl ether*	Flavonoids	Flavonols	C17H14O8	347.08	332.05	346.0689	[M+H]+	1	-	-	94060.31450000027	89876.38399999945	71359.10149999986	14271.820299999974	14271.820299999974	14271.820299999974	371629.9395000008	255078.8544999993	276403.2009999989	120381.65900000016	175747.19549999913	139942.35650000026	837202.5939999998	782286.7354999981	650975.9125000016	119279.05600000096	118220.30550000024	119710.84849999975	174772.0250000007	175642.4229999995	131409.2109999991	-	-	-	1.07683	0.0366331	0.395533	-1.33813	down	0.918715	0.24628	0.819156	-0.28779	insig	1.24435	0.00741777	0.157329	-2.66814
Lmxn007955	Sudachitin*	Flavonoids	Flavones	C18H16O8	359.08	329.03	360.0845	[M-H]-	1	4281-28-1	-	27971.41699999983	29940.7700000002	19139.88900000016	82465.18949999967	91960.53000000039	77032.06100000067	227482.4659999998	225580.01049999942	245941.5415000001	94159.0344999997	70386.44299999972	101614.26800000004	97300.7695000002	99699.18550000024	79467.5469999996	92220.98499999961	92309.72400000012	72418.13849999981	115371.89249999994	105790.86649999984	103478.12649999977	-	-	-	1.09417	9.17698e-05	0.367593	-1.44382	down	0.143066	0.804243	0.965393	-0.0508112	insig	0.404814	0.518179	0.9294	-0.105629
Zahp001902	Delphinidin 3-O-beta-D-sambubioside	Flavonoids	Anthocyanidins	C26H29O16+	597.15	303.05	597.1456	[M]+	3	53158-73-9	C20491	2399893.5730000027	56679.471500000145	1982155.1760000102	20609.362500000032	227337.2625000007	127237.86550000012	6553668.854000002	5898008.366999991	6251135.497999994	4186028.7380000018	4549924.627500016	4243539.46349999	840779.7255000003	649819.0915000001	561070.7985000027	2504359.992000007	2059632.968500005	1878288.644000001	2115986.5914999987	2553153.6854999945	2371262.061999999	ko00942	C20491	MetMap119	1.09454	0.000104154	0.344455	-1.53761	down	1.37018	0.00139891	0.496343	-1.01059	down	1.21038	0.00728829	3.14002	1.65077
Lmsp004137	Eriodictyol chalcone	Flavonoids	Chalcones	C15H12O6	289.07	163.04	288.0634	[M+H]+	3	73692-51-0	C15525	486418.9404000005	486418.9404000005	486418.9404000005	486418.9404000005	486418.9404000005	486418.9404000005	9240020.278999977	10581989.930499993	7353345.277000035	3317064.9255000027	2953369.5895000007	3461228.4140000017	2432094.7020000024	3960648.7514999937	3085435.773499991	3388711.9780000187	2913557.3345000017	2970708.0445000064	4969907.21100001	4546772.876999989	4783862.224000004	ko00941,ko01100,ko01110	C15525	-	1.08467	0.0215035	0.341227	-1.55119	down	0.476718	0.512099	0.952867	-0.0696537	insig	0.0197571	0.894836	0.97835	-0.0315773
pmp000006	Eupatilin*	Flavonoids	Flavones	C18H16O7	345.1	330.07	344.0896	[M+H]+	3	22368-21-4	C10040	183928.3470000016	137578.28400000054	157187.5945000007	119759.25600000047	238043.0059999995	123377.10199999945	174808.41450000118	121972.68650000061	167257.43850000022	88909.4285	49672.74350000008	42830.84399999975	80648.94450000017	80790.56300000014	80691.52600000001	71852.35350000019	41749.131499999916	44548.12850000003	83346.42100000003	109389.18999999961	83142.39100000028	-	C10040	-	1.03914	0.0107237	0.340811	-1.55295	down	0.288704	0.679876	0.871766	-0.197988	insig	0.994485	0.100265	0.653157	-0.614498
Zbsn007580	Syringetin	Flavonoids	Flavonols	C17H14O8	345.06	330.04	346.0689	[M-H]-	1	4423-37-4	C11620	19792245.715999976	19656973.03400013	21355187.430000067	20723672.18800008	35114419.99499982	26113525.779000115	40217229.24300008	35130398.76200016	49287635.69049973	18596773.499999937	18069143.38449997	21265079.10900001	84742638.1859997	79086416.47850008	72335234.48650028	13168283.65050006	13869140.332999999	14634318.71100008	25223674.24550003	26522009.88449999	29071813.74050004	ko00944,ko01110	C11620	MetMap109	1.0901	0.0207758	0.33435	-1.58057	down	1.32612	0.0191941	0.719334	-0.475266	insig	1.24605	0.00272745	0.176452	-2.50265
Zbjn007174	Kaempferol-3-O-(2''-p-Coumaroyl)glucoside	Flavonoids	Flavonols	C30H26O13	593.13	285.04	594.1373	[M-H]-	3	137018-32-7	-	202279.63200000004	195980.1305000001	195743.4724999999	73144.28299999986	93677.27149999984	103125.49249999961	108547.77899999946	101080.43849999992	118560.60999999994	64289.973000000144	60895.59199999999	63365.56299999997	56891.87199999992	55306.84150000001	42278.64399999991	36210.61349999991	30497.13649999995	31497.71900000009	63830.19100000053	87786.56350000037	83689.6734999997	-	-	-	1.10234	0.00192008	0.299235	-1.74065	down	1.39227	0.000473148	0.520843	-0.941081	insig	1.12473	0.0421488	0.635727	-0.65352
MWStz490	Marein	Flavonoids	Chalcones	C21H22O11	449.11	287.06	450.1162	[M-H]-	2	535-96-6	-	2438917.080499999	2456638.7895	2547947.768999991	1810624.4449999973	1769566.6765000015	1851640.7644999968	2791225.8995000026	2710749.064000003	2776965.7619999945	798206.5100000019	663950.9450000004	1292222.1674999995	1609939.8204999994	1563338.4910000004	1628080.335499999	727694.3459999963	735319.6230000004	839014.6529999969	1242028.2955	1293836.0639999998	1465405.1244999976	-	-	-	1.10687	4.74076e-06	0.278058	-1.84654	down	0.453913	0.514373	0.83577	-0.258822	insig	1.23869	0.000223121	0.479454	-1.06054
Lasp010273	Sophoranochromene	Flavonoids	Flavanones	C30H34O4	459.25	203.07	458.2457	[M+H]+	3	-	-	96803.32299999973	98694.7245000002	90843.92649999977	51358.18499999991	73792.49499999941	93010.3144999997	116904.20000000026	100440.5644999991	111717.5005000002	4696.71100000001	4696.71100000001	4696.71100000001	4696.71100000001	4696.71100000001	4696.71100000001	23483.555000000048	24235.64799999982	37315.98750000042	45924.0024999999	66203.58549999997	51919.32249999997	-	-	-	1.08222	0.000260714	0.258417	-1.95223	down	1.3916	0.03422	6.03509	2.59337	up	1.22894	0.03422	6.03509	2.59337
[truncated: 31 more columns]

## Sheet: Table S2
Compounds	PCA New names	HCA New Names
5,7,2',5'-Tetrahydroxyflavanone	FC1	5,7,2',5'-Tetrahydroxyflavanone
Violanthin	FC2	Violanthin
5,7,3',4',5'-pentahydroxyflavan glucoside	FC3	5,7,3',4',5'-pentahydroxyflavan glucoside
Gossypetin-3-O-rutinoside-8-O-glucoside	FC4	Gossypetin-3-O-rutinoside-8-O-glucoside
Myricetin-3-O-galactoside*	FC5	Myricetin-3-O-galactoside*
Chrysin-5-O-glucoside (Toringin)*	FC6	Chrysin-5-O-glucoside (Toringin)*
Quercetin 7,4'-dimethyl ether-5-glucoside	FC7	Quercetin 7,4'-dimethyl ether-5-glucoside
Tricin-7-O-(6''-O-acetyl)glucoside	FC8	Tricin-7-O-(6''-O-acetyl)glucoside
Taxifolin	FC9	Taxifolin
Quercetin-3-O-(2''-O-glucosyl)glucuronide	FC10	Quercetin-3-O-(2''-O-glucosyl)glucuronide
Isorhamnetin 3,4'-Diglucoside	FC11	Isorhamnetin 3,4'-Diglucoside
Okanin-4'-(6''-O-acetyl)glucoside*	FC12	Okanin-4'-(6''-O-acetyl)glucoside*
Eupatolitin 3-Glucoside*	FC13	Eupatolitin 3-Glucoside*
Tomentin	FC14	Tomentin
5,2',6'-trihydroxy-7,8-dimethoxyflavone 2'-O-β-D-glucoside*	FC15	Flavonoid 1
Myricetin-3-O-β-D-glucoside*	FC16	Myricetin-3-O-β-D-glucoside*
Limocitrin 3-rhamnoside	FC17	Limocitrin 3-rhamnoside
Quercetin-3,4'-O-di-glucoside	FC18	Quercetin-3,4'-O-di-glucoside
Myricetin 5-methyl ether 3-O-galactoside	FC19	Myricetin 5-methyl ether 3-O-galactoside
6,7-dihydroxy-1,3-dimethoxyxanthen-9-one	FC20	6,7-dihydroxy-1,3-dimethoxyxanthen-9-one
Chrysin-7-O-glucoside*	FC21	Chrysin-7-O-glucoside*
1,3,6,7-tetrahydroxy-2-(3,4,5-trihydroxyoxan-2-yl)xanthen-9-one	FC22	Flavonoid 2
Scutellarin-7-diglucosidic acid	FC23	Scutellarin-7-diglucosidic acid
Isovitexin-7-O-glucoside-2''-O-rhamnoside	FC24	Isovitexin-7-O-glucoside-2''-O-rhamnoside
7,4-Di-O-methylapigenin 5-O-glucoside	FC25	7,4-Di-O-methylapigenin 5-O-glucoside
Isorhamnetin-3-O-(6''-malonyl)glucoside-7-O-glucoside	FC26	Flavonoid 3
Isomangiferin	FC27	Isomangiferin
Leucocyanidin	FC28	Leucocyanidin
Syringetin-3-O-glucoside*	FC29	Syringetin-3-O-glucoside*
Limocitrin-3-O-galactoside*	FC30	Limocitrin-3-O-galactoside*
6-Hydroxyluteolin	FC31	6-Hydroxyluteolin
5,7,2',5'-Tetrahydroxy-8,6'-dimethoxyflavone	FC32	Flavonoid 4
Eupatolitin 3-galactoside*	FC33	Eupatolitin 3-galactoside*
Pleurostimin 7-glucoside	FC34	Pleurostimin 7-glucoside
Apigenin-6-C-fucoside	FC35	Apigenin-6-C-fucoside
Quercetin-3-O-rutinoside-7-O-rhamnoside	FC36	Quercetin-3-O-rutinoside-7-O-rhamnoside
Tetrahydroswertianolin	FC37	Tetrahydroswertianolin
Quercetin-3-O-(6''-O-p-Coumaroyl)galactoside	FC38	Flavonoid 5
Eriodictyol	FC39	Eriodictyol
Dihydrotricetin	FC40	Dihydrotricetin
Nepetin-8-C-[glucosyl-(1-2)]-glucoside	FC41	Nepetin-8-C-[glucosyl-(1-2)]-glucoside
Apigenin-4'-O-rhamnoside	FC42	Apigenin-4'-O-rhamnoside
Methyl hesperidin	FC43	Methyl hesperidin
Quercetin-3-O-(6''-O-acetyl)glucoside	FC44	Quercetin-3-O-(6''-O-acetyl)glucoside
Pedaliin*	FC45	Pedaliin*
Quercetin-7-O-(6''-malonyl)glucoside	FC46	Quercetin-7-O-(6''-malonyl)glucoside
Aureusidin 6-rhamnoside*	FC47	Aureusidin 6-rhamnoside*
mearnsetin-di-glucoside	FC48	mearnsetin-di-glucoside
isoscutellarein 8-O-rhamnoside*	FC49	isoscutellarein 8-O-rhamnoside*
Gossypetin-3-O-glucoside	FC50	Gossypetin-3-O-glucoside
3'-O-Methyltricetin-5-O-glucoside*	FC51	3'-O-Methyltricetin-5-O-glucoside*
Nervilifordin C	FC52	Nervilifordin C
Acerosin	FC53	Acerosin
Cirsimaritin-8-C-glucoside	FC54	Cirsimaritin-8-C-glucoside
Cyanidin 3-O-(6-O-p-coumaroyl)glucoside	FC55	Cyanidin 3-O-(6-O-p-coumaroyl)glucoside
Tamarixetin 7-rutinoside*	FC56	Tamarixetin 7-rutinoside*
4'-Hydroxy-3,5-dimethoxydihydrochalcone	FC57	4'-Hydroxy-3,5-dimethoxydihydrochalcone
Genistin	FC58	Genistin
5,8,3'-trihydroxy-6,7,4'-trimethoxyflavone-8-O-β-D-glucoside*	FC59	Flavonoid 6
Tricin-5-O-sulfate	FC60	Tricin-5-O-sulfate
Cyanidin	FC61	Cyanidin
Isorhamnetin-3-O-(2''-O-xylosyl)glucoside	FC62	Isorhamnetin-3-O-(2''-O-xylosyl)glucoside
Wistin	FC63	Wistin
Vicenin-2	FC64	Vicenin-2
7,4'-Dihydroxyflavone	FC65	7,4'-Dihydroxyflavone
Chrysoeriol-7-O-rutinoside-5-O-glucoside	FC66	Chrysoeriol-7-O-rutinoside-5-O-glucoside
Petunidin-3-O-(6''-O-caffeoyl)glucoside	FC67	Petunidin-3-O-(6''-O-caffeoyl)glucoside
Quercetin-3-O-(2''-O-galactosyl)glucoside	FC68	Quercetin-3-O-(2''-O-galactosyl)glucoside
Catechin 7-O-D-xyloside	FC69	Catechin 7-O-D-xyloside
2,4,2',4'-tetrahydroxy-3'-prenylchalcone	FC70	2,4,2',4'-tetrahydroxy-3'-prenylchalcone
(2r,3s)-2-(2,4,5-trihydroxyphenyl)-3,4-dihydro-2h-1-benzopyran-3,5,7-triol	FC71	Flavonoid 7
Isorhamnetin-3-O-neohesperidoside*	FC72	Isorhamnetin-3-O-neohesperidoside*
Hesperidin	FC73	Hesperidin
3'-O-Methyltricetin*	FC74	3'-O-Methyltricetin*
(2R,3R)-3,5,7,3',5'-Pentahydroxyflavan	FC75	(2R,3R)-3,5,7,3',5'-Pentahydroxyflavan
2-(3,4-dimethoxyphenyl)-3,5,7-trihydroxy-8-methoxychromen-4-one*	FC76	Flavonoid 8
5,7,4'-trihydroxy-6,3',5'-trimethoxyisoflavone*	FC77	Flavonoid 9
3,7-Di-O-methylquercetin*	FC78	3,7-Di-O-methylquercetin*
6,7-dihydroxy-2-(4-hydroxyphenyl)-4H-chromen-4-one	FC79	Flavonoid 10
5,7-Dihydroxy-6,3',4',5'-tetramethoxyflavone (Arteanoflavone)*	FC80	Arteanoflavone*
5,7-Dihydroxy-3,4',6,8-tetramethoxyflavone*	FC81	5,7-Dihydroxy-3,4',6,8-tetramethoxyflavone*
Chrysosplenol D	FC82	Chrysosplenol D
Epitheaflavic acid-3'-Gallate	FC83	Epitheaflavic acid-3'-Gallate
Apigenin-7-O-rutinoside (Isorhoifolin)*	FC84	Apigenin-7-O-rutinoside (Isorhoifolin)*
Quercetagetin-3,4'-Dimethyl Ether	FC85	Quercetagetin-3,4'-Dimethyl Ether
Vitexin 2''-O-beta-L-rhamnoside	FC86	Vitexin 2''-O-beta-L-rhamnoside
Isomonospermoside	FC87	Isomonospermoside
Milimorin	FC88	Milimorin
Tetahydroxyflavone-7-O-glucuronide	FC89	Tetahydroxyflavone-7-O-glucuronide
Gossypetin 3,4'-dimethyl ether*	FC90	Gossypetin 3,4'-dimethyl ether*
Sudachitin*	FC91	Sudachitin*
Delphinidin 3-O-beta-D-sambubioside	FC92	Delphinidin 3-O-beta-D-sambubioside
Eriodictyol chalcone	FC93	Eriodictyol chalcone
Eupatilin*	FC94	Eupatilin*
Syringetin	FC95	Syringetin
Kaempferol-3-O-(2''-p-Coumaroyl)glucoside	FC96	Kaempferol-3-O-(2''-p-Coumaroyl)glucoside
Marein	FC97	Marein
Sophoranochromene	FC98	Sophoranochromene

## Sheet: Table S3
Compounds	FD_vs_FS_VIP	FD_vs_FS_P-value	FD_vs_FS_Fold_Change	FD_vs_FS_Log2FC	FD_vs_FS_Type		Compounds	FD_vs_HD_VIP	FD_vs_HD_P-value	FD_vs_HD_Fold_Change	FD_vs_HD_Log2FC	FD_vs_HD_Type		Compounds	HD_vs_FS_VIP	HD_vs_FS_P-value	HD_vs_FS_Fold_Change	HD_vs_FS_Log2FC	HD_vs_FS_Type
5,7,2',5'-Tetrahydroxyflavanone	1.20517	0.0122495	6.14942	2.62045	up		5,7,2',5'-Tetrahydroxyflavanone	1.1588	0.0122495	6.14942	2.62045	up		5,7,3',4',5'-pentahydroxyflavan glucoside	1.12988	0.0069213	0.211181	-2.24345	down
Quercetin 7,4'-dimethyl ether-5-glucoside	1.20689	0.00881039	5.92741	2.5674	up		5,7,3',4',5'-pentahydroxyflavan glucoside	1.08707	0.00129394	3.36385	1.75011	up		Gossypetin-3-O-rutinoside-8-O-glucoside	1.14575	0.000899256	4.04655	2.01669	up
Quercetin-3-O-(2''-O-glucosyl)glucuronide	1.2056	0.0125869	5.86248	2.55151	up		Quercetin 7,4'-dimethyl ether-5-glucoside	1.16074	0.00881039	5.92741	2.5674	up		Tricin-7-O-(6''-O-acetyl)glucoside	1.17584	0.0247922	0.148991	-2.7467	down
Tomentin	1.20833	0.00634933	5.7612	2.52637	up		Tricin-7-O-(6''-O-acetyl)glucoside	1.1642	0.00348775	6.1927	2.63057	up		Taxifolin	1.18171	0.00197649	4.42706	2.14635	up
5,2',6'-trihydroxy-7,8-dimethoxyflavone 2'-O-β-D-glucoside*	1.12392	0.0122243	0.459232	-1.1227	down		Taxifolin	1.1599	0.00342538	0.302282	-1.72603	down		Isorhamnetin 3,4'-Diglucoside	1.12981	0.00995391	2.43416	1.28342	up
Chrysin-7-O-glucoside*	1.083	0.0166498	2.36878	1.24415	up		Quercetin-3-O-(2''-O-glucosyl)glucuronide	1.15916	0.0125869	5.86248	2.55151	up		6,7-dihydroxy-1,3-dimethoxyxanthen-9-one	1.18816	0.00128727	11.8918	3.5719	up
1,3,6,7-tetrahydroxy-2-(3,4,5-trihydroxyoxan-2-yl)xanthen-9-one	1.20582	0.00508893	4.04802	2.01722	up		Tomentin	1.16245	0.00634933	5.7612	2.52637	up		Scutellarin-7-diglucosidic acid	1.17615	0.00472886	5.91654	2.56475	up
Isovitexin-7-O-glucoside-2''-O-rhamnoside	1.08981	0.0217795	3.41695	1.77271	up		6,7-dihydroxy-1,3-dimethoxyxanthen-9-one	1.16289	0.0009113	0.165606	-2.59417	down		6-Hydroxyluteolin	1.17432	0.074572	27.3617	4.77408	up
7,4-Di-O-methylapigenin 5-O-glucoside	1.15803	0.0144531	2.12782	1.08937	up		1,3,6,7-tetrahydroxy-2-(3,4,5-trihydroxyoxan-2-yl)xanthen-9-one	1.15017	0.0097215	2.15972	1.11085	up		Eriodictyol	1.18544	9.26194e-07	11.7167	3.55049	up
Syringetin-3-O-glucoside*	1.15512	0.00460454	0.468478	-1.09395	down		Scutellarin-7-diglucosidic acid	1.15326	0.00725894	0.285897	-1.80643	down		Apigenin-4'-O-rhamnoside	1.17681	0.00146588	0.370871	-1.43101	down
Limocitrin-3-O-galactoside*	1.15612	0.00394843	0.44737	-1.16046	down		Isomangiferin	1.15848	4.63715e-05	2.56985	1.36168	up		Pedaliin*	1.17209	0.0285531	7.08972	2.82573	up
6-Hydroxyluteolin	1.18986	0.0465548	6.27235	2.64901	up		6-Hydroxyluteolin	1.07066	0.10654	0.229239	-2.12508	down		isoscutellarein 8-O-rhamnoside*	1.18758	0.00352554	0.151404	-2.72352	down
5,7,2',5'-Tetrahydroxy-8,6'-dimethoxyflavone	1.16422	0.0148568	0.337273	-1.56801	down		5,7,2',5'-Tetrahydroxy-8,6'-dimethoxyflavone	1.11456	0.00379804	0.407845	-1.29391	down		Acerosin	1.17993	0.00105401	0.268201	-1.89861	down
Eupatolitin 3-galactoside*	1.11334	0.020819	0.431793	-1.21159	down		Apigenin-6-C-fucoside	1.03908	0.0130665	2.20656	1.1418	up		4'-Hydroxy-3,5-dimethoxydihydrochalcone	1.1853	0.0071852	5.46132	2.44925	up
Eriodictyol	1.17873	0.000571883	2.31201	1.20915	up		Eriodictyol	1.16512	9.27285e-08	0.197326	-2.34135	down		Tricin-5-O-sulfate	1.15898	0.00300548	0.493085	-1.02009	down
Apigenin-4'-O-rhamnoside	1.20301	0.000322565	2.3845	1.25369	up		Apigenin-4'-O-rhamnoside	1.16303	0.000674664	6.42946	2.6847	up		Wistin	1.18248	0.0129606	6.50534	2.70162	up
Methyl hesperidin	1.19953	0.00495854	0.253884	-1.97776	down		Methyl hesperidin	1.11697	0.0738172	0.101159	-3.3053	down		7,4'-Dihydroxyflavone	1.16328	0.000420839	0.432406	-1.20954	down
Pedaliin*	1.21017	0.00725888	18.005	4.17033	up		Pedaliin*	1.08983	0.00501049	2.53959	1.3446	up		Chrysoeriol-7-O-rutinoside-5-O-glucoside	1.18882	0.000510791	5.18185	2.37347	up
Gossypetin-3-O-glucoside	1.20748	0.00778317	5.84928	2.54826	up		isoscutellarein 8-O-rhamnoside*	1.16256	0.00649808	5.38226	2.42821	up		2,4,2',4'-tetrahydroxy-3'-prenylchalcone	1.12243	0.00708981	0.357144	-1.48542	down
Nervilifordin C	1.20275	0.0164969	6.24751	2.64328	up		Gossypetin-3-O-glucoside	1.16169	0.00778317	5.84928	2.54826	up		(2R,3R)-3,5,7,3',5'-Pentahydroxyflavan	1.18687	1.38205e-05	0.207412	-2.26943	down
4'-Hydroxy-3,5-dimethoxydihydrochalcone	1.20802	0.00884447	6.92743	2.79232	up		Nervilifordin C	1.15695	0.0164969	6.24751	2.64328	up		2-(3,4-dimethoxyphenyl)-3,5,7-trihydroxy-8-methoxychromen-4-one*	1.1838	1.53722e-05	2.495	1.31904	up
5,8,3'-trihydroxy-6,7,4'-trimethoxyflavone-8-O-β-D-glucoside*	1.21141	0.00134248	5.17032	2.37025	up		Acerosin	1.16237	0.000308997	7.23219	2.85443	up		5,7,4'-trihydroxy-6,3',5'-trimethoxyisoflavone*	1.07337	0.0814564	2.10281	1.07232	up
Tricin-5-O-sulfate	1.19021	0.0121841	2.8161	1.4937	up		Tamarixetin 7-rutinoside*	1.14846	0.0086183	6.40126	2.67836	up		5,7-Dihydroxy-6,3',4',5'-tetramethoxyflavone (Arteanoflavone)*	1.16412	0.00150162	2.33876	1.22575	up
Cyanidin	1.19935	0.022435	6.6231	2.72751	up		Genistin	1.14293	0.0037732	2.20392	1.14007	up		Chrysosplenol D	1.1881	6.00694e-05	2.64639	1.40402	up
Wistin	1.21022	0.00389603	7.43477	2.89429	up		5,8,3'-trihydroxy-6,7,4'-trimethoxyflavone-8-O-β-D-glucoside*	1.16515	0.00134248	5.17032	2.37025	up		Epitheaflavic acid-3'-Gallate	1.18473	0.0125384	0.0732688	-3.77066	down
Vicenin-2	1.20526	0.01278	5.62247	2.4912	up		Tricin-5-O-sulfate	1.15745	0.00871886	5.71118	2.51379	up		Gossypetin 3,4'-dimethyl ether*	1.18383	0.00955972	0.167709	-2.57597	down
Chrysoeriol-7-O-rutinoside-5-O-glucoside	1.21011	0.00358362	5.76455	2.52721	up		Cyanidin	1.15397	0.022435	6.6231	2.72751	up		Sudachitin*	1.15391	0.000636237	3.26348	1.70641	up
Quercetin-3-O-(2''-O-galactosyl)glucoside	1.20575	0.0114731	6.05024	2.59699	up		Isorhamnetin-3-O-(2''-O-xylosyl)glucoside	1.10034	0.0714414	3.13954	1.65055	up		Kaempferol-3-O-(2''-p-Coumaroyl)glucoside	1.15229	0.0046245	0.454454	-1.13779	down
Catechin 7-O-D-xyloside	1.19841	0.0121097	13.1599	3.71808	up		Vicenin-2	1.15959	0.01278	5.62247	2.4912	up
2,4,2',4'-tetrahydroxy-3'-prenylchalcone	1.21125	0.000105299	0.488765	-1.03279	down		7,4'-Dihydroxyflavone	1.14996	0.000413593	3.16175	1.66072	up
(2r,3s)-2-(2,4,5-trihydroxyphenyl)-3,4-dihydro-2h-1-benzopyran-3,5,7-triol	1.20017	0.00634542	0.497449	-1.00738	down		Quercetin-3-O-(2''-O-galactosyl)glucoside	1.15933	0.0114731	6.05024	2.59699	up
3'-O-Methyltricetin*	1.2112	0.00153081	5.33599	2.41576	up		Catechin 7-O-D-xyloside	1.14917	0.0122089	9.19086	3.2002	up
2-(3,4-dimethoxyphenyl)-3,5,7-trihydroxy-8-methoxychromen-4-one*	1.20989	0.00263807	8.10289	3.01844	up		3'-O-Methyltricetin*	1.16507	0.00153081	5.33599	2.41576	up
5,7,4'-trihydroxy-6,3',5'-trimethoxyisoflavone*	1.21145	0.0001492	7.81906	2.967	up		(2R,3R)-3,5,7,3',5'-Pentahydroxyflavan	1.16325	0.00260693	7.07663	2.82306	up
6,7-dihydroxy-2-(4-hydroxyphenyl)-4H-chromen-4-one	1.20521	0.00400344	2.01304	1.00938	up		2-(3,4-dimethoxyphenyl)-3,5,7-trihydroxy-8-methoxychromen-4-one*	1.16164	0.00440864	3.24765	1.6994	up
5,7-Dihydroxy-6,3',4',5'-tetramethoxyflavone (Arteanoflavone)*	1.19251	0.00172243	2.70687	1.43662	up		5,7,4'-trihydroxy-6,3',5'-trimethoxyisoflavone*	1.13084	0.00132319	3.71839	1.89468	up
5,7-Dihydroxy-3,4',6,8-tetramethoxyflavone*	1.10122	0.00813885	2.78482	1.47759	up		Chrysosplenol D	1.16127	0.00507014	3.39681	1.76418	up
Chrysosplenol D	1.21069	0.00329895	8.98927	3.1682	up		Epitheaflavic acid-3'-Gallate	1.16553	0.00109949	23.3537	4.54558	up
Apigenin-7-O-rutinoside (Isorhoifolin)*	1.18403	0.000865143	3.97395	1.99057	up		Vitexin 2''-O-beta-L-rhamnoside	1.16206	0.014555	14.278	3.83573	up
Quercetagetin-3,4'-Dimethyl Ether	1.15854	0.00634608	2.29731	1.19994	up		Isomonospermoside	1.10257	0.0280736	2.02973	1.02129	up
Vitexin 2''-O-beta-L-rhamnoside	1.20792	0.014555	14.278	3.83573	up		Milimorin	1.15946	2.13762e-05	2.87365	1.52288	up
Isomonospermoside	1.12258	0.00977263	2.54254	1.34627	up		Gossypetin 3,4'-dimethyl ether*	1.16261	0.0152542	21.0931	4.3987	up
Milimorin	1.20603	1.53491e-05	3.62522	1.85807	up		Sudachitin*	1.15791	0.000115962	2.77981	1.47498	up
Gossypetin 3,4'-dimethyl ether*	1.18253	0.0230362	3.53751	1.82274	up		Delphinidin 3-O-beta-D-sambubioside	1.10497	0.000362983	49.8496	5.63951	up
Sudachitin*	1.2027	0.00010054	9.07184	3.1814	up		Eriodictyol chalcone	1.16292	0.0117247	18.6227	4.21899	up
Eriodictyol chalcone	1.2088	0.0117247	18.6227	4.21899	up
Syringetin	1.16517	0.0339361	2.04977	1.03546	up

## Sheet: Table S4
Compounds	FDP_vs_HDP_VIP	FDP_vs_HDP_P-value	FDP_vs_HDP_Fold_Change	FDP_vs_HDP_Log2FC	FDP_vs_HDP_Type		Compounds	FDP_vs_FSP_VIP	FDP_vs_FSP_P-value	FDP_vs_FSP_Fold_Change	FDP_vs_FSP_Log2FC	FDP_vs_FSP_Type		Compounds	HDP_vs_FSP_VIP	HDP_vs_FSP_P-value	HDP_vs_FSP_Fold_Change	HDP_vs_FSP_Log2FC	HDP_vs_FSP_Type
5,7,2',5'-Tetrahydroxyflavanone	1.24334	0.00129732	0.314441	-1.66914	down		5,7,2',5'-Tetrahydroxyflavanone	1.39212	0.00911928	0.417811	-1.25908	down		5,7,3',4',5'-pentahydroxyflavan glucoside	1.16377	0.019103	0.448978	-1.15528	down
5,7,3',4',5'-pentahydroxyflavan glucoside	1.24236	4.347e-05	2.53874	1.34411	up		Limocitrin 3-rhamnoside	1.26132	0.111875	2.38525	1.25414	up		Gossypetin-3-O-rutinoside-8-O-glucoside	1.17976	0.00877456	2.69102	1.42815	up
Tricin-7-O-(6''-O-acetyl)glucoside	1.19986	0.0147014	2.27338	1.18484	up		6,7-dihydroxy-1,3-dimethoxyxanthen-9-one	1.40056	0.000947659	0.420298	-1.25052	down		Tricin-7-O-(6''-O-acetyl)glucoside	1.17423	0.0025308	0.374572	-1.41668	down
Myricetin-3-O-β-D-glucoside*	1.23406	0.00509718	0.405603	-1.30186	down		Scutellarin-7-diglucosidic acid	1.33279	0.00960775	2.34964	1.23244	up		Limocitrin 3-rhamnoside	1.06829	0.0908441	2.68006	1.42226	up
6,7-dihydroxy-1,3-dimethoxyxanthen-9-one	1.244	0.000124026	0.305994	-1.70843	down		Isomangiferin	1.40445	2.03384e-05	2.15852	1.11004	up		Scutellarin-7-diglucosidic acid	1.14656	0.00147304	2.26126	1.17713	up
Isorhamnetin-3-O-(6''-malonyl)glucoside-7-O-glucoside	1.00906	0.0415592	2.00345	1.00249	up		5,7,2',5'-Tetrahydroxy-8,6'-dimethoxyflavone	1.3926	0.00418192	2.06292	1.04469	up		Leucocyanidin	1.18866	0.000342508	3.01331	1.59135	up
Leucocyanidin	1.24258	0.00419017	0.493756	-1.01813	down		Eriodictyol	1.40179	0.000149968	0.421403	-1.24673	down		6-Hydroxyluteolin	1.17168	0.00208103	4.59104	2.19882	up
6-Hydroxyluteolin	1.231	0.0027258	0.148098	-2.75537	down		Wistin	1.22107	0.0391768	2.20097	1.13814	up		Pleurostimin 7-glucoside	1.11709	0.0547167	2.41254	1.27055	up
5,7,2',5'-Tetrahydroxy-8,6'-dimethoxyflavone	1.2415	0.00349874	2.87731	1.52472	up		Isomonospermoside	1.41089	0.000497422	6.58682	2.71958	up		Dihydrotricetin	1.08151	0.0450923	2.06025	1.04282	up
Eriodictyol	1.24367	1.19565e-05	0.296614	-1.75334	down		Delphinidin 3-O-beta-D-sambubioside	1.37018	0.00139891	0.496343	-1.01059	down		Apigenin-4'-O-rhamnoside	1.15774	0.0261502	0.455684	-1.13389	down
Dihydrotricetin	1.13852	0.0480275	0.483422	-1.04864	down		Sophoranochromene	1.3916	0.03422	6.03509	2.59337	up		Genistin	1.18501	0.00466047	0.424895	-1.23482	down
Apigenin-4'-O-rhamnoside	1.21842	0.0179352	2.25451	1.17282	up									5,8,3'-trihydroxy-6,7,4'-trimethoxyflavone-8-O-β-D-glucoside*	1.19505	0.00264541	5.94029	2.57053	up
5,8,3'-trihydroxy-6,7,4'-trimethoxyflavone-8-O-β-D-glucoside*	1.23833	0.00129285	0.28353	-1.81843	down									Cyanidin	1.14068	0.0345782	2.18535	1.12787	up
Cyanidin	1.19849	0.0343636	0.435937	-1.19781	down									Petunidin-3-O-(6''-O-caffeoyl)glucoside	1.14814	0.0406201	2.59275	1.37448	up
Wistin	1.10881	0.0356286	2.31211	1.20921	up									2,4,2',4'-tetrahydroxy-3'-prenylchalcone	1.18768	0.00396097	2.54748	1.34907	up
Petunidin-3-O-(6''-O-caffeoyl)glucoside	1.1625	0.0581754	0.489553	-1.03046	down									(2r,3s)-2-(2,4,5-trihydroxyphenyl)-3,4-dihydro-2h-1-benzopyran-3,5,7-triol	1.1936	0.000740842	3.28118	1.71421	up
2,4,2',4'-tetrahydroxy-3'-prenylchalcone	1.24252	0.00469865	0.341656	-1.54938	down									3,7-Di-O-methylquercetin*	1.19203	0.000336151	3.31642	1.72963	up
(2r,3s)-2-(2,4,5-trihydroxyphenyl)-3,4-dihydro-2h-1-benzopyran-3,5,7-triol	1.24142	0.000634068	0.405755	-1.30132	down									5,7-Dihydroxy-6,3',4',5'-tetramethoxyflavone (Arteanoflavone)*	1.18432	0.0105782	4.10105	2.03599	up
3,7-Di-O-methylquercetin*	1.23997	0.00019327	0.347837	-1.52352	down									5,7-Dihydroxy-3,4',6,8-tetramethoxyflavone*	1.1753	0.00225335	4.02531	2.0091	up
5,7-Dihydroxy-6,3',4',5'-tetramethoxyflavone (Arteanoflavone)*	1.23417	0.00922141	0.215304	-2.21555	down									Quercetagetin-3,4'-Dimethyl Ether	1.16696	0.0146937	5.13659	2.36081	up
5,7-Dihydroxy-3,4',6,8-tetramethoxyflavone*	1.21932	0.00140889	0.218127	-2.19676	down									Isomonospermoside	1.19599	0.00699734	31.4321	4.97417	up
Quercetagetin-3,4'-Dimethyl Ether	1.23623	0.0160664	0.144666	-2.7892	down									Gossypetin 3,4'-dimethyl ether*	1.18204	0.00493877	5.20664	2.38035	up
Isomonospermoside	1.24156	0.0103067	0.209557	-2.25458	down									Delphinidin 3-O-beta-D-sambubioside	1.18739	2.72512e-05	0.15807	-2.66136	down
Gossypetin 3,4'-dimethyl ether*	1.24435	0.00741777	0.157329	-2.66814	down									Syringetin	1.19164	0.00207896	4.07665	2.02738	up
Delphinidin 3-O-beta-D-sambubioside	1.21038	0.00728829	3.14002	1.65077	up
Syringetin	1.24605	0.00272745	0.176452	-2.50265	down
Marein	1.23869	0.000223121	0.479454	-1.06054	down
Sophoranochromene	1.22894	0.03422	6.03509	2.59337	up

## Sheet: Table S5
Compounds	FDP_vs_FD_VIP	FDP_vs_FD_P-value	FDP_vs_FD_Fold_Change	FDP_vs_FD_Log2FC	FDP_vs_FD_Type		Compounds	FSP_vs_FS_VIP	FSP_vs_FS_P-value	FSP_vs_FS_Fold_Change	FSP_vs_FS_Log2FC	FSP_vs_FS_Type		Compounds	HDP_vs_HD_VIP	HDP_vs_HD_P-value	HDP_vs_HD_Fold_Change	HDP_vs_HD_Log2FC	HDP_vs_HD_Type
5,7,2',5'-Tetrahydroxyflavanone	1.09739	0.000124112	3.94726	1.98085	up		5,7,2',5'-Tetrahydroxyflavanone	1.09223	0.00417861	58.0964	5.86038	up		5,7,2',5'-Tetrahydroxyflavanone	1.09446	0.00128407	77.1951	6.27044	up
Violanthin	1.08886	0.0128782	3.85605	1.94713	up		Violanthin	1.07922	0.00353058	7.97602	2.99567	up		5,7,3',4',5'-pentahydroxyflavan glucoside	1.05058	0.000184455	4.95163	2.3079	up
5,7,3',4',5'-pentahydroxyflavan glucoside	1.10576	2.77403e-05	3.73706	1.9019	up		5,7,3',4',5'-pentahydroxyflavan glucoside	1.03902	0.00926014	2.32904	1.21974	up		Gossypetin-3-O-rutinoside-8-O-glucoside	1.08469	0.0100819	2.96791	1.56945	up
Gossypetin-3-O-rutinoside-8-O-glucoside	1.03023	0.00104783	3.71464	1.89322	up		Gossypetin-3-O-rutinoside-8-O-glucoside	1.05591	0.000320713	4.46291	2.15799	up		Myricetin-3-O-galactoside*	1.02987	0.00436812	5.01089	2.32507	up
Myricetin-3-O-galactoside*	1.09668	0.00488342	3.70624	1.88996	up		Myricetin-3-O-galactoside*	1.02437	0.00190266	6.40308	2.67877	up		Chrysin-5-O-glucoside (Toringin)*	1.08025	3.51352e-05	5.84561	2.54735	up
Chrysin-5-O-glucoside (Toringin)*	1.07557	0.0100781	3.69376	1.88509	up		Chrysin-5-O-glucoside (Toringin)*	1.07871	0.0150148	4.27905	2.09729	up		Quercetin 7,4'-dimethyl ether-5-glucoside	1.09094	0.0170919	25.8292	4.69093	up
Quercetin 7,4'-dimethyl ether-5-glucoside	1.10024	3.97725e-05	3.62087	1.85634	up		Quercetin 7,4'-dimethyl ether-5-glucoside	1.09225	0.00262631	18.2639	4.19092	up		Tricin-7-O-(6''-O-acetyl)glucoside	1.09194	0.00735366	9.744	3.28451	up
Tricin-7-O-(6''-O-acetyl)glucoside	1.09633	0.0131672	3.57709	1.83879	up		Tricin-7-O-(6''-O-acetyl)glucoside	1.06606	0.00103524	3.87581	1.9545	up		Taxifolin	1.08327	7.52936e-05	2.11391	1.07991	up
Taxifolin	1.09932	0.0122167	3.5428	1.82489	up		Taxifolin	1.08502	0.00892265	5.90755	2.56256	up		Quercetin-3-O-(2''-O-glucosyl)glucuronide	1.09138	0.0135598	19.7618	4.30465	up
Quercetin-3-O-(2''-O-glucosyl)glucuronide	1.07872	0.0254746	3.51698	1.81434	up		Quercetin-3-O-(2''-O-glucosyl)glucuronide	1.08252	0.0387234	15.1556	3.92178	up		Tomentin	1.0916	0.0120484	18.6901	4.2242	up
Isorhamnetin 3,4'-Diglucoside	1.08386	0.00420109	3.48322	1.80042	up		Isorhamnetin 3,4'-Diglucoside	1.05342	0.00544054	2.79436	1.48252	up		Myricetin-3-O-β-D-glucoside*	1.03134	0.000340043	7.70302	2.94542	up
Okanin-4'-(6''-O-acetyl)glucoside*	1.04771	0.00426145	3.47745	1.79803	up		Tomentin	1.09152	0.00480472	13.8619	3.79305	up		Myricetin 5-methyl ether 3-O-galactoside	1.00366	0.00290841	2.93305	1.5524	up
Eupatolitin 3-Glucoside*	1.04895	0.023874	3.44342	1.78384	up		Myricetin-3-O-β-D-glucoside*	1.03786	0.000114829	6.29381	2.65393	up		Chrysin-7-O-glucoside*	1.0937	0.000201776	7.38644	2.88488	up
Tomentin	1.09375	0.00971496	3.4396	1.78224	up		6,7-dihydroxy-1,3-dimethoxyxanthen-9-one	1.09213	0.0014126	15.1075	3.91719	up		1,3,6,7-tetrahydroxy-2-(3,4,5-trihydroxyoxan-2-yl)xanthen-9-one	1.09388	8.58046e-07	4.28951	2.10081	up
5,2',6'-trihydroxy-7,8-dimethoxyflavone 2'-O-β-D-glucoside*	1.06433	0.00846379	3.43742	1.78133	up		Chrysin-7-O-glucoside*	1.06847	3.07749e-05	7.9547	2.99181	up		Isovitexin-7-O-glucoside-2''-O-rhamnoside	1.01514	0.00907116	4.73607	2.24369	up
Myricetin-3-O-β-D-glucoside*	1.06718	0.000428476	3.37639	1.75548	up		1,3,6,7-tetrahydroxy-2-(3,4,5-trihydroxyoxan-2-yl)xanthen-9-one	1.09207	0.00119488	15.7308	3.97552	up		7,4-Di-O-methylapigenin 5-O-glucoside	1.05313	0.039756	4.17368	2.06132	up
Limocitrin 3-rhamnoside	1.02715	0.0778124	3.33106	1.73598	up		Scutellarin-7-diglucosidic acid	1.0087	0.0310253	2.20009	1.13756	up		Isomangiferin	1.08947	0.00452991	5.33813	2.41633	up
Quercetin-3,4'-O-di-glucoside	1.06008	0.0357739	3.30146	1.7231	up		Isovitexin-7-O-glucoside-2''-O-rhamnoside	1.06599	0.000394218	10.5591	3.40041	up		Leucocyanidin	1.09103	0.000763524	5.04603	2.33515	up
Myricetin 5-methyl ether 3-O-galactoside	1.10315	0.00562261	3.27547	1.7117	up		7,4-Di-O-methylapigenin 5-O-glucoside	1.08658	0.00673498	7.48911	2.90479	up		6-Hydroxyluteolin	1.03357	0.00109248	4.32251	2.11187	up
6,7-dihydroxy-1,3-dimethoxyxanthen-9-one	1.10268	0.000950231	3.2242	1.68894	up		Isorhamnetin-3-O-(6''-malonyl)glucoside-7-O-glucoside	1.00177	0.016999	2.34555	1.22993	up		5,7,2',5'-Tetrahydroxy-8,6'-dimethoxyflavone	1.07775	0.0118087	0.395777	-1.33724	down
Chrysin-7-O-glucoside*	1.10088	0.0059149	3.2106	1.68284	up		Isomangiferin	1.04626	0.00108697	2.53741	1.34335	up		Pleurostimin 7-glucoside	1.07479	0.0268737	7.41457	2.89036	up
1,3,6,7-tetrahydroxy-2-(3,4,5-trihydroxyoxan-2-yl)xanthen-9-one	1.0974	0.00488952	3.15041	1.65554	up		6-Hydroxyluteolin	1.0883	0.0203571	25.7613	4.68713	up		Apigenin-6-C-fucoside	1.06289	0.00714632	5.23707	2.38876	up
Scutellarin-7-diglucosidic acid	1.08861	0.0142076	3.05607	1.61168	up		5,7,2',5'-Tetrahydroxy-8,6'-dimethoxyflavone	1.05187	0.0335784	0.4565	-1.13131	down		Tetrahydroswertianolin	1.0832	0.00399135	4.98327	2.31709	up
Isovitexin-7-O-glucoside-2''-O-rhamnoside	1.07173	0.0046369	3.04579	1.60682	up		Apigenin-6-C-fucoside	1.08827	0.00221573	6.51094	2.70287	up		Quercetin-3-O-(6''-O-p-Coumaroyl)galactoside	1.04401	0.000551824	4.63491	2.21254	up
7,4-Di-O-methylapigenin 5-O-glucoside	1.08394	0.00926252	2.96945	1.5702	up		Quercetin-3-O-rutinoside-7-O-rhamnoside	1.03004	0.00181564	2.71124	1.43895	up		Dihydrotricetin	1.05945	0.0218629	4.71524	2.23733	up
Isorhamnetin-3-O-(6''-malonyl)glucoside-7-O-glucoside	1.03574	0.0209247	2.96605	1.56854	up		Tetrahydroswertianolin	1.08841	0.000787913	2.61047	1.38431	up		Nepetin-8-C-[glucosyl-(1-2)]-glucoside	1.0844	0.000224503	2.76997	1.46987	up
Isomangiferin	1.10912	0.000164005	2.93842	1.55504	up		Quercetin-3-O-(6''-O-p-Coumaroyl)galactoside	1.0793	0.0112582	2.47803	1.30919	up		Apigenin-4'-O-rhamnoside	1.09196	0.00142454	7.13058	2.83402	up
Leucocyanidin	1.10471	0.00015378	2.9213	1.54661	up		Eriodictyol	1.08974	0.000449571	14.3556	3.84354	up		Quercetin-3-O-(6''-O-acetyl)glucoside	1.09154	8.95742e-06	3.20159	1.67879	up
Syringetin-3-O-glucoside*	1.08183	0.000414667	2.88714	1.52964	up		Dihydrotricetin	1.0784	0.0198437	4.06615	2.02366	up		Pedaliin*	1.08161	0.000122973	8.39743	3.06995	up
Limocitrin-3-O-galactoside*	1.07599	0.00550121	2.86934	1.52072	up		Apigenin-4'-O-rhamnoside	1.08516	0.0126211	5.80341	2.5369	up		mearnsetin-di-glucoside	1.05784	0.00227328	5.44687	2.44543	up
6-Hydroxyluteolin	1.01786	0.034868	2.79253	1.48157	up		Pedaliin*	1.09262	0.00149034	32.5315	5.02377	up		isoscutellarein 8-O-rhamnoside*	1.08822	0.0246615	14.5883	3.86674	up
5,7,2',5'-Tetrahydroxy-8,6'-dimethoxyflavone	1.07825	0.000613207	2.79217	1.48139	up		mearnsetin-di-glucoside	1.01142	0.0321075	2.32239	1.21561	up		Gossypetin-3-O-glucoside	1.09391	0.00289901	18.938	4.24321	up
Eupatolitin 3-galactoside*	1.06162	0.00148629	2.75474	1.46191	up		Gossypetin-3-O-glucoside	1.0914	0.00478812	10.3056	3.36535	up		Nervilifordin C	1.09422	0.00177522	21.3185	4.41404	up
Pleurostimin 7-glucoside	1.0662	0.00144723	2.73754	1.45288	up		3'-O-Methyltricetin-5-O-glucoside*	1.0785	0.000175004	3.53867	1.82321	up		Acerosin	1.09189	0.0069162	21.5739	4.43121	up
Apigenin-6-C-fucoside	1.0882	0.000198538	2.73677	1.45247	up		Nervilifordin C	1.09134	0.00524868	11.5428	3.52892	up		Cyanidin 3-O-(6-O-p-coumaroyl)glucoside	1.05988	0.00926981	2.8352	1.50345	up
Quercetin-3-O-rutinoside-7-O-rhamnoside	1.05355	0.00234945	2.73673	1.45245	up		Acerosin	1.08103	0.0115686	3.77727	1.91734	up		Tamarixetin 7-rutinoside*	1.06322	0.0520912	10.7255	3.42297	up
Tetrahydroswertianolin	1.1048	8.18946e-05	2.71152	1.4391	up		4'-Hydroxy-3,5-dimethoxydihydrochalcone	1.09256	0.000961133	14.634	3.87126	up		4'-Hydroxy-3,5-dimethoxydihydrochalcone	1.08534	0.00420329	4.25541	2.0893	up
Quercetin-3-O-(6''-O-p-Coumaroyl)galactoside	1.01542	0.00317791	2.665	1.41414	up		Genistin	1.08831	0.00354139	4.13353	2.04737	up		Genistin	1.07708	0.000245774	2.68248	1.42356	up
Eriodictyol	1.1034	0.00282235	2.61655	1.38767	up		5,8,3'-trihydroxy-6,7,4'-trimethoxyflavone-8-O-β-D-glucoside*	1.09224	0.00125859	6.82681	2.77121	up		5,8,3'-trihydroxy-6,7,4'-trimethoxyflavone-8-O-β-D-glucoside*	1.09428	0.00213347	40.5532	5.34174	up
Dihydrotricetin	1.04153	0.00731438	2.60103	1.37908	up		Tricin-5-O-sulfate	1.08701	0.00555181	5.16015	2.36741	up		Tricin-5-O-sulfate	1.09279	0.00222083	16.7416	4.06537	up
Nepetin-8-C-[glucosyl-(1-2)]-glucoside	1.06357	0.0262024	2.54944	1.35018	up		Cyanidin	1.09235	0.00204335	15.3277	3.93807	up		Cyanidin	1.09219	0.0123651	33.4965	5.06594	up
Apigenin-4'-O-rhamnoside	1.08983	0.0166727	2.50037	1.32214	up		Wistin	1.07367	0.0382073	7.32118	2.87208	up		Isorhamnetin-3-O-(2''-O-xylosyl)glucoside	1.07583	0.0308476	4.83361	2.2731	up
Methyl hesperidin	1.08319	0.00616034	2.49153	1.31703	up		Vicenin-2	1.09153	0.00388576	10.8257	3.43639	up		Vicenin-2	1.08967	0.0140256	11.8711	3.56938	up
Quercetin-3-O-(6''-O-acetyl)glucoside	1.10302	0.000240195	2.44935	1.2924	up		7,4'-Dihydroxyflavone	1.08907	0.00280584	3.43766	1.78143	up		7,4'-Dihydroxyflavone	1.08395	0.00156606	4.19523	2.06875	up
Pedaliin*	1.07949	0.00616086	2.44131	1.28766	up		Chrysoeriol-7-O-rutinoside-5-O-glucoside	1.08903	0.0115363	10.1618	3.34508	up		Petunidin-3-O-(6''-O-caffeoyl)glucoside	1.06834	0.0190269	7.50097	2.90708	up
Quercetin-7-O-(6''-malonyl)glucoside	1.06655	0.00696628	2.41629	1.2728	up		Petunidin-3-O-(6''-O-caffeoyl)glucoside	1.05458	0.000837056	2.31142	1.20878	up		Quercetin-3-O-(2''-O-galactosyl)glucoside	1.09186	0.00990941	16.6547	4.05785	up
Aureusidin 6-rhamnoside*	1.09579	0.000464304	2.4101	1.26909	up		Quercetin-3-O-(2''-O-galactosyl)glucoside	1.09226	0.00199748	11.7333	3.55254	up		Catechin 7-O-D-xyloside	1.08183	0.0269684	16.1188	4.01067	up
mearnsetin-di-glucoside	1.03644	0.0580946	2.39762	1.2616	up		Catechin 7-O-D-xyloside	1.08513	0.00205156	16.7152	4.06309	up		2,4,2',4'-tetrahydroxy-3'-prenylchalcone	1.07696	0.000840933	8.19871	3.0354	up
isoscutellarein 8-O-rhamnoside*	1.07148	0.0204275	2.38542	1.25424	up		Hesperidin	1.06363	0.0241352	2.12185	1.08532	up		(2r,3s)-2-(2,4,5-trihydroxyphenyl)-3,4-dihydro-2h-1-benzopyran-3,5,7-triol	1.09081	0.000462937	4.11036	2.03927	up
Gossypetin-3-O-glucoside	1.08871	0.000369773	2.36963	1.24466	up		3'-O-Methyltricetin*	1.08886	0.00950652	8.00541	3.00098	up		Hesperidin	1.07961	0.000975008	2.85569	1.51384	up
3'-O-Methyltricetin-5-O-glucoside*	1.10628	0.00243713	2.35917	1.23828	up		2-(3,4-dimethoxyphenyl)-3,5,7-trihydroxy-8-methoxychromen-4-one*	1.08633	0.00662795	4.05421	2.01942	up		3'-O-Methyltricetin*	1.09287	0.00545172	14.8173	3.88921	up
Nervilifordin C	1.06132	0.00377563	2.33816	1.22538	up		5,7,4'-trihydroxy-6,3',5'-trimethoxyisoflavone*	1.0801	0.0149961	3.74456	1.9048	up		(2R,3R)-3,5,7,3',5'-Pentahydroxyflavan	1.09123	2.7754e-05	2.96389	1.56749	up
Acerosin	1.0639	0.0439879	2.31539	1.21126	up		3,7-Di-O-methylquercetin*	1.0845	0.000124624	0.415054	-1.26863	down		5,7-Dihydroxy-6,3',4',5'-tetramethoxyflavone (Arteanoflavone)*	1.07112	0.0149329	2.55335	1.35239	up
Cirsimaritin-8-C-glucoside	1.0885	0.000425345	2.2878	1.19396	up		Chrysosplenol D	1.09132	0.00204542	4.13078	2.04641	up		5,7-Dihydroxy-3,4',6,8-tetramethoxyflavone*	1.07828	0.00429849	2.93129	1.55154	up
Cyanidin 3-O-(6-O-p-coumaroyl)glucoside	1.0771	0.00568175	2.25385	1.17239	up		Vitexin 2''-O-beta-L-rhamnoside	1.08109	0.0311966	9.06961	3.18104	up		Epitheaflavic acid-3'-Gallate	1.09269	0.0045379	9.14048	3.19227	up
Tamarixetin 7-rutinoside*	1.0542	0.01786	2.24842	1.16891	up		Isomonospermoside	1.0743	0.0416759	0.163705	-2.61083	down		Quercetagetin-3,4'-Dimethyl Ether	1.00858	0.00780096	5.70892	2.51322	up
4'-Hydroxy-3,5-dimethoxydihydrochalcone	1.06034	0.0199445	2.24721	1.16813	up		Tetahydroxyflavone-7-O-glucuronide	1.06502	0.00138436	0.338745	-1.56173	down		Vitexin 2''-O-beta-L-rhamnoside	1.0475	0.0950726	10.3142	3.36657	up
Genistin	1.0699	0.0390426	2.22561	1.1542	up		Sudachitin*	1.05046	0.0136877	3.45428	1.78839	up		Isomonospermoside	1.08373	0.00969121	4.10778	2.03836	up
5,8,3'-trihydroxy-6,7,4'-trimethoxyflavone-8-O-β-D-glucoside*	1.09278	0.0111845	2.22386	1.15306	up		Eriodictyol chalcone	1.09147	0.00298933	6.66892	2.73745	up		Tetahydroxyflavone-7-O-glucuronide	1.08874	2.17301e-05	0.438629	-1.18893	down
Tricin-5-O-sulfate	1.0752	0.00269595	2.21919	1.15003	up		Kaempferol-3-O-(2''-p-Coumaroyl)glucoside	1.09226	1.88062e-05	0.317424	-1.65552	down		Gossypetin 3,4'-dimethyl ether*	1.09387	0.00548992	53.0291	5.72871	up
Cyanidin	1.04913	0.00550872	2.20476	1.14062	up		Marein	1.01976	0.0125779	0.370038	-1.43425	down		Eriodictyol chalcone	1.08249	0.0263625	6.49521	2.69938	up
Isorhamnetin-3-O-(2''-O-xylosyl)glucoside	1.00521	0.0244548	2.18302	1.12633	up		Sophoranochromene	1.09269	0.000678783	0.0492074	-4.34498	down		Syringetin	1.04932	0.000829666	2.88175	1.52695	up
Wistin	1.0288	0.0569981	2.16734	1.11593	up									Sophoranochromene	1.08588	0.0299092	0.0645859	-3.95264	down
Vicenin-2	1.06656	0.00302341	2.11771	1.08251	up
7,4'-Dihydroxyflavone	1.08809	0.00950855	2.11623	1.0815	up
Chrysoeriol-7-O-rutinoside-5-O-glucoside	1.03912	0.0497864	2.10788	1.07579	up
Petunidin-3-O-(6''-O-caffeoyl)glucoside	1.10219	0.000145363	2.08986	1.06341	up
Quercetin-3-O-(2''-O-galactosyl)glucoside	1.01783	0.0478182	2.06706	1.04758	up
Catechin 7-O-D-xyloside	1.06217	0.00594417	2.05661	1.04027	up
2,4,2',4'-tetrahydroxy-3'-prenylchalcone	1.10795	0.000983696	2.04681	1.03338	up
(2r,3s)-2-(2,4,5-trihydroxyphenyl)-3,4-dihydro-2h-1-benzopyran-3,5,7-triol	1.10336	0.00291072	2.04677	1.03335	up
Isorhamnetin-3-O-neohesperidoside*	1.01246	0.0344432	2.0337	1.0241	up
Hesperidin	1.03465	0.0288619	2.03318	1.02374	up
3'-O-Methyltricetin*	1.05283	0.0403473	2.02172	1.01558	up
(2R,3R)-3,5,7,3',5'-Pentahydroxyflavan	1.08969	0.00249388	0.498596	-1.00406	down
2-(3,4-dimethoxyphenyl)-3,5,7-trihydroxy-8-methoxychromen-4-one*	1.0965	0.00566667	0.498387	-1.00466	down
5,7,4'-trihydroxy-6,3',5'-trimethoxyisoflavone*	1.10491	2.17919e-05	0.495041	-1.01438	down
3,7-Di-O-methylquercetin*	1.09676	0.000317363	0.493466	-1.01898	down
6,7-dihydroxy-2-(4-hydroxyphenyl)-4H-chromen-4-one	1.003	0.0126977	0.491624	-1.02437	down
5,7-Dihydroxy-6,3',4',5'-tetramethoxyflavone (Arteanoflavone)*	1.07496	0.00176084	0.474988	-1.07404	down
5,7-Dihydroxy-3,4',6,8-tetramethoxyflavone*	1.02655	0.00690065	0.473655	-1.07809	down
Chrysosplenol D	1.09658	0.00629015	0.467274	-1.09766	down
Epitheaflavic acid-3'-Gallate	1.06657	0.00133431	0.467248	-1.09774	down
Apigenin-7-O-rutinoside (Isorhoifolin)*	1.10863	0.000116663	0.451162	-1.14828	down
Quercetagetin-3,4'-Dimethyl Ether	1.07066	0.0100798	0.450068	-1.15179	down
Vitexin 2''-O-beta-L-rhamnoside	1.05871	0.0284221	0.425891	-1.23144	down
Isomonospermoside	1.077	0.0275429	0.424102	-1.23752	down
Milimorin	1.09472	0.00019235	0.412801	-1.27648	down
Tetahydroxyflavone-7-O-glucuronide	1.07154	0.000871772	0.401138	-1.31783	down
Gossypetin 3,4'-dimethyl ether*	1.07683	0.0366331	0.395533	-1.33813	down
Sudachitin*	1.09417	9.17698e-05	0.367593	-1.44382	down
Delphinidin 3-O-beta-D-sambubioside	1.09454	0.000104154	0.344455	-1.53761	down
Eriodictyol chalcone	1.08467	0.0215035	0.341227	-1.55119	down
Eupatilin*	1.03914	0.0107237	0.340811	-1.55295	down
Syringetin	1.0901	0.0207758	0.33435	-1.58057	down
Kaempferol-3-O-(2''-p-Coumaroyl)glucoside	1.10234	0.00192008	0.299235	-1.74065	down
Marein	1.10687	4.74076e-06	0.278058	-1.84654	down
Sophoranochromene	1.08222	0.000260714	0.258417	-1.95223	down
